# Supplementary material for: Crosstalk between genomic variants and DNA methylation in FLT3 mutant acute myeloid leukemia
Source: Brief Funct Genomics. 2024 Jun 30;24:elae028. doi: 10.1093/bfgp/elae028 (PMC11735749; doi:10.1093/bfgp/elae028)
Supplement: Supplementary_file_1_elae028 [file supplementary_file_1_elae028.xlsx]

## Sheet: table
Protein Change	Annotation	Custom Driver	Custom Driver Tiers	Mutation Type	(A) FLT3 Mutant	(B) FLT3 Wild_type	Log2 Ratio	p-Value	q-Value	Enriched in	MS
D835Y	OncoKB: Oncogenic, level_1, resistance NA;CIViC: diagnosticCount: 0, predictiveCount: 7, prognosticCount: 0, predisposingCount: 0, oncogenicCount: 0, functionalCount: 0;MyCancerGenome: present;CancerHotspot: yes;3DHotspot: no			Missense_Mutation	7 (14.58%)	0 (0.00%)	>10	9.048e-05	0.003438	(A) FLT3 Mutant	Somatic
F594_D600dup	OncoKB: Likely Oncogenic, level_1, resistance NA;CIViC: NA;MyCancerGenome: not present;CancerHotspot: yes;3DHotspot: no			In_Frame_Ins	3 (6.25%)	0 (0.00%)	>10	0.0204	0.277	(A) FLT3 Mutant	Somatic
D835E	OncoKB: Oncogenic, level_1, resistance NA;CIViC: diagnosticCount: 0, predictiveCount: 1, prognosticCount: 0, predisposingCount: 0, oncogenicCount: 0, functionalCount: 0;MyCancerGenome: present;CancerHotspot: yes;3DHotspot: no			Missense_Mutation	2 (4.17%)	0 (0.00%)	>10	0.0758	0.277	(A) FLT3 Mutant	Somatic
D835H	OncoKB: Oncogenic, level_1, resistance NA;CIViC: diagnosticCount: 0, predictiveCount: 4, prognosticCount: 0, predisposingCount: 0, oncogenicCount: 0, functionalCount: 0;MyCancerGenome: present;CancerHotspot: yes;3DHotspot: no			Missense_Mutation	2 (4.17%)	0 (0.00%)	>10	0.0758	0.277	(A) FLT3 Mutant	Somatic
S584_D600dup	OncoKB: Likely Oncogenic, level_1, resistance NA;CIViC: NA;MyCancerGenome: not present;CancerHotspot: yes;3DHotspot: no			In_Frame_Ins	1 (2.08%)	0 (0.00%)	>10	0.277	0.277	(A) FLT3 Mutant	Somatic
E604_F605insSPRGGNEYFYVDFREYEYDLKWE	OncoKB: Likely Oncogenic, level_1, resistance NA;CIViC: NA;MyCancerGenome: not present;CancerHotspot: yes;3DHotspot: no			In_Frame_Ins	1 (2.08%)	0 (0.00%)	>10	0.277	0.277	(A) FLT3 Mutant	Somatic
D586_E596dup	OncoKB: Likely Oncogenic, level_1, resistance NA;CIViC: NA;MyCancerGenome: not present;CancerHotspot: yes;3DHotspot: no			In_Frame_Ins	1 (2.08%)	0 (0.00%)	>10	0.277	0.277	(A) FLT3 Mutant	Somatic
Y597_K602dup	OncoKB: Likely Oncogenic, level_1, resistance NA;CIViC: NA;MyCancerGenome: not present;CancerHotspot: yes;3DHotspot: no			In_Frame_Ins	1 (2.08%)	0 (0.00%)	>10	0.277	0.277	(A) FLT3 Mutant	Somatic
R595_E596insDYVDFR	OncoKB: Likely Oncogenic, level_1, resistance NA;CIViC: NA;MyCancerGenome: not present;CancerHotspot: yes;3DHotspot: no			In_Frame_Ins	1 (2.08%)	0 (0.00%)	>10	0.277	0.277	(A) FLT3 Mutant	Somatic
L601_K602insQMGVSKRKFRVWRI*I*S	OncoKB: Unknown, level NA, resistance NA;CIViC: NA;MyCancerGenome: not present;CancerHotspot: yes;3DHotspot: no			Nonsense_Mutation	1 (2.08%)	0 (0.00%)	>10	0.277	0.277	(A) FLT3 Mutant	Somatic
F594_D600delinsSPPPH	OncoKB: Likely Oncogenic, level NA, resistance NA;CIViC: NA;MyCancerGenome: not present;CancerHotspot: yes;3DHotspot: no			In_Frame_Del	1 (2.08%)	0 (0.00%)	>10	0.277	0.277	(A) FLT3 Mutant	Somatic
M578_E598dup	OncoKB: Likely Oncogenic, level_1, resistance NA;CIViC: NA;MyCancerGenome: not present;CancerHotspot: yes;3DHotspot: no			In_Frame_Ins	1 (2.08%)	0 (0.00%)	>10	0.277	0.277	(A) FLT3 Mutant	Somatic
E598_Y599insVAYVDFREYE	OncoKB: Likely Oncogenic, level_1, resistance NA;CIViC: NA;MyCancerGenome: not present;CancerHotspot: yes;3DHotspot: no			In_Frame_Ins	1 (2.08%)	0 (0.00%)	>10	0.277	0.277	(A) FLT3 Mutant	Somatic
Y599_E604dup	OncoKB: Likely Oncogenic, level_1, resistance NA;CIViC: NA;MyCancerGenome: not present;CancerHotspot: yes;3DHotspot: no			In_Frame_Ins	1 (2.08%)	0 (0.00%)	>10	0.277	0.277	(A) FLT3 Mutant	Somatic
L601_K602insNVDFREYEYDL	OncoKB: Likely Oncogenic, level_1, resistance NA;CIViC: NA;MyCancerGenome: not present;CancerHotspot: yes;3DHotspot: no			In_Frame_Ins	1 (2.08%)	0 (0.00%)	>10	0.277	0.277	(A) FLT3 Mutant	Somatic
R595_L601dup	OncoKB: Likely Oncogenic, level_1, resistance NA;CIViC: NA;MyCancerGenome: not present;CancerHotspot: yes;3DHotspot: no			In_Frame_Ins	1 (2.08%)	0 (0.00%)	>10	0.277	0.277	(A) FLT3 Mutant	Somatic
E598_F612dup	OncoKB: Likely Oncogenic, level_1, resistance NA;CIViC: NA;MyCancerGenome: not present;CancerHotspot: yes;3DHotspot: no			In_Frame_Ins	1 (2.08%)	0 (0.00%)	>10	0.277	0.277	(A) FLT3 Mutant	Somatic
R595delinsSRI	OncoKB: Oncogenic, level_1, resistance NA;CIViC: NA;MyCancerGenome: not present;CancerHotspot: yes;3DHotspot: no			In_Frame_Ins	1 (2.08%)	0 (0.00%)	>10	0.277	0.277	(A) FLT3 Mutant	Somatic
S584_F605dup	OncoKB: Likely Oncogenic, level_1, resistance NA;CIViC: NA;MyCancerGenome: not present;CancerHotspot: yes;3DHotspot: no			In_Frame_Ins	1 (2.08%)	0 (0.00%)	>10	0.277	0.277	(A) FLT3 Mutant	Somatic
E598_Y599insSGSSDNEYFYVDFREYE	OncoKB: Likely Oncogenic, level_1, resistance NA;CIViC: NA;MyCancerGenome: not present;CancerHotspot: yes;3DHotspot: no			In_Frame_Ins	1 (2.08%)	0 (0.00%)	>10	0.277	0.277	(A) FLT3 Mutant	Somatic
L601_K602insQRI*I*F	OncoKB: Unknown, level NA, resistance NA;CIViC: NA;MyCancerGenome: not present;CancerHotspot: yes;3DHotspot: no			Nonsense_Mutation	1 (2.08%)	0 (0.00%)	>10	0.277	0.277	(A) FLT3 Mutant	Somatic
E598_Y599insIR*FQRI*	OncoKB: Unknown, level NA, resistance NA;CIViC: NA;MyCancerGenome: not present;CancerHotspot: yes;3DHotspot: no			Nonsense_Mutation	1 (2.08%)	0 (0.00%)	>10	0.277	0.277	(A) FLT3 Mutant	Somatic
N587_D600dup	OncoKB: Oncogenic, level_1, resistance NA;CIViC: NA;MyCancerGenome: not present;CancerHotspot: yes;3DHotspot: no			In_Frame_Ins	1 (2.08%)	0 (0.00%)	>10	0.277	0.277	(A) FLT3 Mutant	Somatic
D839G	OncoKB: Likely Oncogenic, level NA, resistance NA;CIViC: diagnosticCount: 0, predictiveCount: 0, prognosticCount: 1, predisposingCount: 0, oncogenicCount: 1, functionalCount: 1;MyCancerGenome: not present;CancerHotspot: no;3DHotspot: no			Missense_Mutation	1 (2.08%)	0 (0.00%)	>10	0.277	0.277	(A) FLT3 Mutant	Somatic
F594_R595insGTGSSDNEYFYVDF	OncoKB: Likely Oncogenic, level_1, resistance NA;CIViC: NA;MyCancerGenome: not present;CancerHotspot: yes;3DHotspot: no			In_Frame_Ins	1 (2.08%)	0 (0.00%)	>10	0.277	0.277	(A) FLT3 Mutant	Somatic
F612_G613insQGFYVDFREYEYDLKWEFPRENLEF	OncoKB: Likely Oncogenic, level_1, resistance NA;CIViC: NA;MyCancerGenome: not present;CancerHotspot: yes;3DHotspot: no			In_Frame_Ins	1 (2.08%)	0 (0.00%)	>10	0.277	0.277	(A) FLT3 Mutant	Somatic
Y599_D600insR*FQRI*I	OncoKB: Unknown, level NA, resistance NA;CIViC: NA;MyCancerGenome: not present;CancerHotspot: yes;3DHotspot: no			Nonsense_Mutation	1 (2.08%)	0 (0.00%)	>10	0.277	0.277	(A) FLT3 Mutant	Somatic
Y599_D600insPAPQIMSTSTLISENMNIA	OncoKB: Likely Oncogenic, level_1, resistance NA;CIViC: NA;MyCancerGenome: not present;CancerHotspot: yes;3DHotspot: no			In_Frame_Ins	1 (2.08%)	0 (0.00%)	>10	0.277	0.277	(A) FLT3 Mutant	Somatic
Y599_D600insEYEYEYEY	OncoKB: Likely Oncogenic, level_1, resistance NA;CIViC: NA;MyCancerGenome: not present;CancerHotspot: yes;3DHotspot: no			In_Frame_Ins	1 (2.08%)	0 (0.00%)	>10	0.277	0.277	(A) FLT3 Mutant	Somatic
T582delinsMAGSSDNEYFYVDFREYES	OncoKB: Oncogenic, level_1, resistance NA;CIViC: NA;MyCancerGenome: not present;CancerHotspot: yes;3DHotspot: no			In_Frame_Ins	1 (2.08%)	0 (0.00%)	>10	0.277	0.277	(A) FLT3 Mutant	Somatic
Y597_E598insAGSSDNEYFYVDFREY	OncoKB: Likely Oncogenic, level_1, resistance NA;CIViC: NA;MyCancerGenome: not present;CancerHotspot: yes;3DHotspot: no			In_Frame_Ins	1 (2.08%)	0 (0.00%)	>10	0.277	0.277	(A) FLT3 Mutant	Somatic
S585_F594dup	OncoKB: Likely Oncogenic, level_1, resistance NA;CIViC: NA;MyCancerGenome: not present;CancerHotspot: yes;3DHotspot: no			In_Frame_Ins	1 (2.08%)	0 (0.00%)	>10	0.277	0.277	(A) FLT3 Mutant	Somatic
Y597_E598insDEYFYVDFREY	OncoKB: Likely Oncogenic, level_1, resistance NA;CIViC: NA;MyCancerGenome: not present;CancerHotspot: yes;3DHotspot: no			In_Frame_Ins	1 (2.08%)	0 (0.00%)	>10	0.277	0.277	(A) FLT3 Mutant	Somatic
X613_splice	OncoKB: Unknown, level NA, resistance NA;CIViC: NA;MyCancerGenome: not present;CancerHotspot: no;3DHotspot: no			Splice_Site	1 (2.08%)	0 (0.00%)	>10	0.277	0.277	(A) FLT3 Mutant	Somatic
X585_splice	OncoKB: Unknown, level NA, resistance NA;CIViC: NA;MyCancerGenome: not present;CancerHotspot: no;3DHotspot: no			Splice_Region	1 (2.08%)	0 (0.00%)	>10	0.277	0.277	(A) FLT3 Mutant	Somatic
Y599_D600insGTGS*DNEYFYVDFREYEY	OncoKB: Unknown, level NA, resistance NA;CIViC: NA;MyCancerGenome: not present;CancerHotspot: no;3DHotspot: no			Nonsense_Mutation	1 (2.08%)	0 (0.00%)	>10	0.277	0.277	(A) FLT3 Mutant	Somatic
E573_S574insKPATDGTGDRLLR**VLLR*FQRK	OncoKB: Unknown, level NA, resistance NA;CIViC: NA;MyCancerGenome: not present;CancerHotspot: no;3DHotspot: no			Nonsense_Mutation	1 (2.08%)	0 (0.00%)	>10	0.277	0.277	(A) FLT3 Mutant	Somatic
X602_splice	OncoKB: Unknown, level NA, resistance NA;CIViC: NA;MyCancerGenome: not present;CancerHotspot: no;3DHotspot: no			Splice_Region	1 (2.08%)	0 (0.00%)	>10	0.277	0.277	(A) FLT3 Mutant	Somatic
