# Supplementary material for: Crosstalk between genomic variants and DNA methylation in FLT3 mutant acute myeloid leukemia
Source: Brief Funct Genomics. 2024 Jun 30;24:elae028. doi: 10.1093/bfgp/elae028 (PMC11735749; doi:10.1093/bfgp/elae028)
Supplement: Supplementary_file_2_elae028 [file supplementary_file_2_elae028.xlsx]

## Sheet: Sheet1
Clinical Attribute	Attribute Type	Statistical Test	p-Value	q-Value
Fraction Genome Altered	Sample	Wilcoxon Test	0.0001128	0.002481
Blast Count	Patient	Wilcoxon Test	0.0128	0.129
Year Cancer Initial Diagnosis	Patient	Wilcoxon Test	0.0286	0.158
Race Category	Patient	Chi-squared Test	0.0384	0.169
Neoadjuvant Therapy Type Administered Prior To Resection Text	Patient	Chi-squared Test	0.0726	0.266
Molecular Analysis Performed Indicator	Patient	Chi-squared Test	0.138	0.433
Platelet count preresection	Patient	Wilcoxon Test	0.302	0.811
Other Patient ID	Patient	Chi-squared Test	0.464	0.811
Other Sample ID	Sample	Chi-squared Test	0.464	0.811
Diagnosis Age	Patient	Wilcoxon Test	0.481	0.811
Abnormal Lymphocyte Percent	Patient	Wilcoxon Test	0.557	0.811
FAB	Patient	Chi-squared Test	0.592	0.811
Mutation Count	Sample	Wilcoxon Test	0.615	0.811
Ethnicity Category	Patient	Chi-squared Test	0.628	0.811
TMB (nonsynonymous)	Sample	Wilcoxon Test	0.674	0.811
Cytogenetic abnormality type	Patient	Chi-squared Test	0.688	0.811
Basophils Cell Count	Patient	Wilcoxon Test	0.7	0.811
Atra Exposure	Patient	Chi-squared Test	0.943	0.948
Prior Cancer Diagnosis Occurence	Patient	Chi-squared Test	0.945	0.948
Sex	Patient	Chi-squared Test	0.948	0.948
