# Supplementary material for: Crosstalk between genomic variants and DNA methylation in FLT3 mutant acute myeloid leukemia
Source: Brief Funct Genomics. 2024 Jun 30;24:elae028. doi: 10.1093/bfgp/elae028 (PMC11735749; doi:10.1093/bfgp/elae028)
Supplement: Supplementary_file_3_elae028 [file supplementary_file_3_elae028.xlsx]

## Sheet: Sheet1
logFC	AveExpr	t	P.Value	adj.P.Val	B	C_AVG	T_AVG	deltaBeta	CHR	MAPINFO	Strand	Type	gene	feature	cgi	feat.cgi	UCSC_CpG_Islands_Name	DHS	Enhancer	Phantom	Probe_SNPs	Probe_SNPs_10	probeID
-0.376704	0.61466	-8.12507	8.41922e-14	2.01796e-08	20.0182	0.679251	0.446455	-0.232795	6	30131458	F	II	TRIM15	5'UTR	opensea	5'UTR-opensea		NA	TRUE		rs35278640		cg12232118
-0.34367	0.834012	-8.09179	1.02628e-13	2.01796e-08	19.8221	0.899825	0.662622	-0.237203	19	13136168	F	II	NFIX	Body	island	Body-island	chr19:13135317-13136169	NA	NA				cg26767614
-0.340089	0.761805	-7.97339	2.07007e-13	2.71355e-08	19.1277	0.823907	0.60008	-0.223827	X	152608863	F	II	ZNF275	Body	shelf	Body-shelf	chrX:152612775-152613464	NA	NA				cg15317375
-0.333706	0.678711	-7.88212	3.54457e-13	3.48481e-08	18.5957	0.743954	0.508807	-0.235147	2	86121000	F	II		IGR	opensea	IGR-opensea		TRUE	TRUE				cg04849850
-0.329544	0.760776	-7.74948	7.7072e-13	6.06181e-08	17.8275	0.833149	0.572304	-0.260846	3	119276917	F	II	CD80	5'UTR	opensea	5'UTR-opensea		NA	NA				cg13458803
-0.329245	0.813527	-7.67287	1.20385e-12	7.78873e-08	17.3867	0.865362	0.678541	-0.18682	6	30131467	F	II	TRIM15	1stExon	opensea	1stExon-opensea		NA	TRUE		rs35278640		cg27583815
-0.324268	0.736258	-7.64854	1.3864e-12	7.78873e-08	17.2472	0.808785	0.547386	-0.261398	4	20044588	R	II		IGR	opensea	IGR-opensea		NA	TRUE				cg16924102
-0.320789	0.764733	-7.58607	1.9903e-12	9.78373e-08	16.8899	0.812294	0.640877	-0.171417	5	134644263	R	II		IGR	opensea	IGR-opensea		NA	TRUE				cg18765405
-0.319818	0.673103	-7.41202	5.41015e-12	2.36397e-07	15.9022	0.716928	0.558974	-0.157954	11	2035255	F	II		IGR	shore	IGR-shore	chr11:2033707-2033991	NA	NA				cg21926276
-0.316268	0.688819	-7.35686	7.41056e-12	2.82162e-07	15.5916	0.775632	0.462742	-0.312891	13	27769437	R	II		IGR	opensea	IGR-opensea		TRUE	TRUE		rs74042535		cg19291696
-0.315583	0.822596	-7.34579	7.89251e-12	2.82162e-07	15.5294	0.85786	0.730763	-0.127098	12	57581972	R	II	LRP1	Body	shelf	Body-shelf	chr12:57579320-57579625	NA	NA				cg04688889
-0.313444	0.786901	-7.30011	1.02308e-11	3.32974e-07	15.2734	0.848206	0.627253	-0.220953	19	13108217	R	II	NFIX	Body	shore	Body-shore	chr19:13106817-13107688	NA	NA				cg22630169
-0.31339	0.739423	-7.2872	1.10072e-11	3.32974e-07	15.2012	0.784516	0.621995	-0.162521	17	79442206	R	II		IGR	opensea	IGR-opensea		NA	NA				cg08301779
-0.312891	0.862967	-7.25481	1.32224e-11	3.71414e-07	15.0202	0.900168	0.766088	-0.134081	19	13132221	F	II	NFIX	Body	shelf	Body-shelf	chr19:13135317-13136169	NA	TRUE		rs8110484		cg15783941
-0.31264	0.76877	-7.22944	1.52601e-11	3.89107e-07	14.8789	0.809364	0.663056	-0.146309	13	31685197	R	II		IGR	opensea	IGR-opensea		NA	TRUE				cg19769036
-0.310524	0.756148	-7.22066	1.60348e-11	3.89107e-07	14.83	0.809876	0.616231	-0.193645	19	13125851	F	II	NFIX	Body	shore	Body-shore	chr19:13120986-13124368	NA	TRUE		rs78236501		cg27392771
-0.309706	0.650788	-7.20512	1.75034e-11	3.89107e-07	14.7436	0.728225	0.449129	-0.279095	22	28501558	R	II	TTC28	Body	opensea	Body-opensea		NA	NA	low-CpG:26831540-26831563			cg05838101
-0.309499	0.641481	-7.20203	1.78101e-11	3.89107e-07	14.7264	0.746	0.369296	-0.376704	16	3641320	F	I	BTBD12	Body	shelf	Body-shelf	chr16:3639092-3639306	NA	NA			rs73505419	cg07651316
-0.309359	0.769072	-7.18287	1.98384e-11	4.1061e-07	14.62	0.855229	0.544705	-0.310524	10	384652	F	I	DIP2C	Body	shelf	Body-shelf	chr10:387294-387544	TRUE	NA				cg14072016
-0.308375	0.818877	-7.14962	2.3914e-11	4.70217e-07	14.4358	0.853422	0.728913	-0.124509	12	57595392	R	II	LRP1	Body	shore	Body-shore	chr12:57596968-57597309	NA	NA	low-CpG:55881609-55881875			cg06715885
-0.30704	0.767445	-7.13393	2.61154e-11	4.8905e-07	14.349	0.831414	0.600861	-0.230553	14	104733813	F	II		IGR	opensea	IGR-opensea		NA	NA		rs57469584		cg15443378
-0.303911	0.758496	-7.06132	3.91944e-11	6.96329e-07	13.9487	0.82738	0.579111	-0.248269	1	2983926	R	II	FLJ42875	Body	island	Body-island	chr1:2983925-2987962	NA	NA				cg03256938
-0.303137	0.752664	-7.05445	4.07256e-11	6.96329e-07	13.9109	0.800154	0.628992	-0.171162	9	138951648	R	II	NACC2	5'UTR	opensea	5'UTR-opensea		NA	TRUE				cg13781414
-0.302218	0.629514	-7.02251	4.86512e-11	7.97182e-07	13.7357	0.694439	0.460437	-0.234002	7	148611823	F	II		IGR	opensea	IGR-opensea		NA	TRUE		rs7798095		cg07632771
-0.301434	0.657485	-7.00595	5.33442e-11	8.39117e-07	13.6449	0.752839	0.409169	-0.34367	17	46660940	F	II		IGR	shore	IGR-shore	chr17:46658948-46660003	NA	NA				cg00411072
-0.301323	0.855106	-6.96556	6.67379e-11	1.00943e-06	13.4242	0.904849	0.725569	-0.179279	6	25875671	F	II	SLC17A3	TSS1500	opensea	TSS1500-opensea		NA	NA				cg06361793
-0.300701	0.642632	-6.95132	7.22112e-11	1.05176e-06	13.3466	0.716603	0.449997	-0.266606	5	128320387	F	II	SLC27A6	Body	opensea	Body-opensea		NA	TRUE				cg11841562
-0.298878	0.838857	-6.9292	8.16011e-11	1.14608e-06	13.2261	0.899694	0.680425	-0.219269	19	13127389	R	II	NFIX	Body	shelf	Body-shelf	chr19:13120986-13124368	NA	NA				cg01634146
-0.298822	0.630147	-6.88989	1.01357e-10	1.37446e-06	13.0126	0.682999	0.492512	-0.190487	4	3741571	F	II		IGR	shore	IGR-shore	chr4:3742092-3742358	NA	NA		rs75594020		cg05422920
-0.29694	0.712567	-6.8751	1.09952e-10	1.44131e-06	12.9325	0.793794	0.501038	-0.292756	1	9006680	R	II	CA6	Body	opensea	Body-opensea		NA	NA				cg25919221
-0.296939	0.80065	-6.85457	1.23081e-10	1.52381e-06	12.8214	0.864778	0.633649	-0.231129	8	121048603	R	II	DEPDC6	Body	opensea	Body-opensea		NA	TRUE				cg00317837
-0.295978	0.647038	-6.85322	1.23996e-10	1.52381e-06	12.8141	0.724992	0.444032	-0.280959	7	12796513	F	II		IGR	opensea	IGR-opensea		NA	TRUE				cg27380915
-0.292756	0.728956	-6.82469	1.45003e-10	1.72798e-06	12.66	0.787689	0.576008	-0.211681	11	125999805	F	II		IGR	opensea	IGR-opensea		NA	TRUE				cg15215830
-0.292368	0.714856	-6.80451	1.61935e-10	1.873e-06	12.5513	0.763702	0.587654	-0.176047	22	36854045	R	II		IGR	shelf	IGR-shelf	chr22:36850893-36851466	TRUE	NA				cg16549994
-0.291742	0.82626	-6.79048	1.74843e-10	1.96452e-06	12.4758	0.871309	0.708945	-0.162364	19	13127729	R	II	NFIX	Body	shelf	Body-shelf	chr19:13120986-13124368	NA	NA				cg10767662
-0.290288	0.579909	-6.77194	1.93468e-10	2.08958e-06	12.3762	0.640728	0.421526	-0.219202	6	155538047	F	II	TIAM2	Body	shore	Body-shore	chr6:155539975-155540193	NA	TRUE				cg25383605
-0.288292	0.749344	-6.769	1.96601e-10	2.08958e-06	12.3604	0.817157	0.572749	-0.244409	7	40680454	F	II	C7orf10	Body	opensea	Body-opensea		NA	TRUE				cg02426324
-0.287187	0.710673	-6.7461	2.22731e-10	2.30501e-06	12.2376	0.764666	0.570065	-0.194601	17	71304784	F	II	CDC42EP4	5'UTR	shelf	5'UTR-shelf	chr17:71306975-71308682	NA	NA				cg17379666
-0.286941	0.913528	-6.73195	2.40563e-10	2.42571e-06	12.1618	0.933945	0.860358	-0.0735871	10	131647800	F	II	EBF3	Body	opensea	Body-opensea		NA	NA				cg12509733
-0.286639	0.583864	-6.69861	2.88307e-10	2.80538e-06	11.9837	0.653277	0.403103	-0.250174	17	53809564	F	II	TMEM100	TSS200	opensea	TSS200-opensea		NA	TRUE				cg25683268
-0.286403	0.59404	-6.69596	2.92483e-10	2.80538e-06	11.9696	0.663403	0.413408	-0.249995	15	40348303	F	II		IGR	opensea	IGR-opensea		NA	NA				cg14482712
-0.285362	0.810241	-6.65448	3.66119e-10	3.42806e-06	11.7487	0.856763	0.689089	-0.167674	8	145509581	R	II	BOP1	Body	shore	Body-shore	chr8:145510080-145510360	NA	NA				cg24605064
-0.285308	0.706495	-6.60382	4.81139e-10	4.40025e-06	11.48	0.753841	0.583198	-0.170643	10	75666847	F	II		IGR	shelf	IGR-shelf	chr10:75670696-75671379	TRUE	TRUE				cg19399285
-0.285	0.759545	-6.55099	6.38925e-10	5.71048e-06	11.2012	0.796154	0.66421	-0.131944	1	202804464	R	II		IGR	opensea	IGR-opensea		NA	TRUE				cg23693548
-0.284629	0.599278	-6.53317	7.02881e-10	6.1425e-06	11.1075	0.691867	0.358162	-0.333706	15	68932319	F	I	CORO2B	Body	opensea	Body-opensea		NA	TRUE				cg23597015
-0.284482	0.434739	-6.52411	7.3779e-10	6.26434e-06	11.0598	0.478797	0.320006	-0.158791	12	4553029	R	II	FGF6	Body	shore	Body-shore	chr12:4554405-4554624	NA	NA				cg10155026
-0.283978	0.674669	-6.52137	7.48683e-10	6.26434e-06	11.0454	0.754658	0.466366	-0.288292	17	79442098	R	I		IGR	opensea	IGR-opensea		NA	NA				cg15700989
-0.283635	0.686601	-6.51251	7.84958e-10	6.31494e-06	10.999	0.725206	0.586068	-0.139137	6	30131821	F	II	TRIM15	1stExon	opensea	1stExon-opensea		NA	TRUE		rs2517624		cg00628477
-0.283382	0.786362	-6.51087	7.91838e-10	6.31494e-06	10.9904	0.826579	0.681631	-0.144948	4	11225303	R	II		IGR	opensea	IGR-opensea		NA	TRUE				cg11076814
-0.281825	0.678336	-6.50827	8.02904e-10	6.31494e-06	10.9767	0.728742	0.54707	-0.181672	16	85126437	R	II	KIAA0513	3'UTR	opensea	3'UTR-opensea		NA	NA				cg08620267
-0.281144	0.792439	-6.50258	8.27659e-10	6.382e-06	10.9469	0.841392	0.664958	-0.176434	6	140400137	R	II		IGR	opensea	IGR-opensea		NA	TRUE				cg00081417
-0.280959	0.530549	-6.49671	8.53994e-10	6.45843e-06	10.9161	0.587128	0.383208	-0.20392	17	39769012	F	II	KRT16	1stExon	opensea	1stExon-opensea		NA	NA				cg27478659
-0.28068	0.617104	-6.49297	8.71218e-10	6.46437e-06	10.8965	0.700739	0.399305	-0.301434	3	170077545	F	II	SKIL	5'UTR	shore	5'UTR-shore	chr3:170074786-170076070	NA	NA				cg25446191
-0.279938	0.6735	-6.48155	9.25849e-10	6.74251e-06	10.8368	0.7182	0.557092	-0.161108	5	185589	F	II	PLEKHG4B	3'UTR	shelf	3'UTR-shelf	chr5:181725-181944	NA	NA				cg23462129
-0.279095	0.633469	-6.47617	9.52743e-10	6.81221e-06	10.8086	0.703076	0.4522	-0.250876	7	25703644	R	II		IGR	opensea	IGR-opensea		NA	NA				cg08461760
-0.278494	0.725528	-6.46481	1.0121e-09	7.1074e-06	10.7493	0.783408	0.574797	-0.208611	11	6589761	F	II	DNHD1	Body	shelf	Body-shelf	chr11:6591960-6592795	TRUE	NA				cg10383568
-0.277285	0.833291	-6.44632	1.11658e-09	7.70351e-06	10.6528	0.878977	0.714319	-0.164657	3	123361218	R	II	MYLK	Body	opensea	Body-opensea		NA	TRUE				cg19090128
-0.275493	0.789521	-6.43955	1.15742e-09	7.84765e-06	10.6175	0.836863	0.666236	-0.170627	10	72459629	R	II	ADAMTS14	Body	opensea	Body-opensea		TRUE	TRUE				cg00618155
-0.275374	0.614001	-6.4355	1.18256e-09	7.88215e-06	10.5964	0.708361	0.368272	-0.340089	17	57465550	F	I	YPEL2	Body	opensea	Body-opensea		NA	TRUE				cg10708739
-0.275261	0.607354	-6.42093	1.27755e-09	8.37338e-06	10.5205	0.658978	0.472915	-0.186063	12	57595353	F	I	LRP1	Body	shore	Body-shore	chr12:57596968-57597309	NA	NA	low-CpG:55881609-55881875	rs35617674		cg18477429
-0.275207	0.831052	-6.4156	1.31407e-09	8.45951e-06	10.4928	0.881251	0.700323	-0.180929	3	172109284	F	II	FNDC3B	Body	opensea	Body-opensea		NA	TRUE		rs35791314		cg02694620
-0.274642	0.506931	-6.41111	1.34569e-09	8.45951e-06	10.4695	0.583132	0.30849	-0.274642	6	155537930	R	II	TIAM2	Body	shelf	Body-shelf	chr6:155539975-155540193	NA	TRUE				cg04228709
-0.274413	0.527427	-6.40978	1.35522e-09	8.45951e-06	10.4625	0.589422	0.36598	-0.223442	12	47630263	R	II	FAM113B	3'UTR	shore	3'UTR-shore	chr12:47629034-47629680	TRUE	NA				cg06547285
-0.273961	0.758643	-6.38387	1.55408e-09	9.54924e-06	10.3281	0.817789	0.604617	-0.213172	1	2994372	F	II	PRDM16	Body	shelf	Body-shelf	chr1:2997272-2997473	NA	NA				cg17890044
-0.273125	0.676715	-6.37204	1.65425e-09	1.00083e-05	10.2668	0.743361	0.503156	-0.240206	6	42883762	R	II	PTCRA	5'UTR	opensea	5'UTR-opensea		NA	NA			rs74617894	cg01702009
-0.272722	0.539071	-6.36271	1.73759e-09	1.03533e-05	10.2185	0.624632	0.316256	-0.308375	11	70266139	R	II	CTTN	Body	opensea	Body-opensea		NA	NA				cg09352338
-0.272082	0.694885	-6.35552	1.80471e-09	1.05927e-05	10.1813	0.766234	0.509081	-0.257153	7	133994445	F	II	SLC35B4	Body	opensea	Body-opensea		NA	NA				cg24333621
-0.271654	0.737762	-6.35139	1.84439e-09	1.06664e-05	10.16	0.776973	0.635652	-0.141321	3	140774868	F	II	SPSB4	5'UTR	shelf	5'UTR-shelf	chr3:140769886-140771080	NA	NA				cg20692597
-0.271508	0.605006	-6.33868	1.97187e-09	1.12384e-05	10.0944	0.661903	0.456837	-0.205066	7	2518188	R	II		IGR	opensea	IGR-opensea		NA	TRUE				cg21229153
-0.271178	0.831392	-6.3234	2.13675e-09	1.19909e-05	10.0156	0.884177	0.693932	-0.190245	9	128657810	R	II	PBX3	Body	opensea	Body-opensea		NA	TRUE				cg14011554
-0.270911	0.750875	-6.32091	2.16488e-09	1.19909e-05	10.0027	0.823422	0.561949	-0.261474	4	57525626	F	II	HOPX	5'UTR	shelf	5'UTR-shelf	chr4:57521621-57522703	NA	NA		rs4865137		cg03315456
-0.270726	0.872196	-6.31304	2.25616e-09	1.23229e-05	9.96222	0.90928	0.775623	-0.133657	1	117035963	R	II		IGR	opensea	IGR-opensea		NA	NA	low-CpG:116837483-116837555			cg00579502
-0.270511	0.716324	-6.30152	2.39669e-09	1.29111e-05	9.90292	0.755078	0.615403	-0.139674	6	30131840	F	II	TRIM15	1stExon	opensea	1stExon-opensea		NA	TRUE		rs2517624		cg01905142
-0.269563	0.85437	-6.29644	2.46129e-09	1.29361e-05	9.87683	0.887576	0.767896	-0.11968	6	31744398	R	II	C6orf27	Body	opensea	Body-opensea		NA	TRUE				cg15369633
-0.269053	0.713971	-6.29394	2.49369e-09	1.29361e-05	9.864	0.765462	0.579879	-0.185582	9	130369375	F	II		IGR	shore	IGR-shore	chr9:130370668-130370978	NA	TRUE		rs55651363		cg13443800
-0.268475	0.533327	-6.29346	2.50001e-09	1.29361e-05	9.86151	0.610598	0.332103	-0.278494	10	1402253	R	II	ADARB2	Body	shelf	Body-shelf	chr10:1404659-1406219	TRUE	TRUE				cg03754605
-0.268077	0.546682	-6.28257	2.64659e-09	1.35167e-05	9.80561	0.626364	0.339177	-0.287187	11	70266172	R	II	CTTN	Body	opensea	Body-opensea		NA	NA				cg17631184
-0.267337	0.722319	-6.26397	2.9168e-09	1.46864e-05	9.71024	0.770941	0.595699	-0.175242	6	41681327	R	II	TFEB	5'UTR	opensea	5'UTR-opensea		TRUE	TRUE				cg10696677
-0.267039	0.847073	-6.25961	2.98396e-09	1.46864e-05	9.68791	0.875763	0.772358	-0.103405	6	46871173	R	I	GPR116	Body	opensea	Body-opensea		NA	NA				cg10816283
-0.266892	0.590575	-6.25937	2.98766e-09	1.46864e-05	9.6867	0.637359	0.468742	-0.168617	17	79442037	R	II		IGR	opensea	IGR-opensea		NA	NA				cg09365645
-0.266606	0.849232	-6.25373	3.07687e-09	1.49382e-05	9.65784	0.883937	0.758854	-0.125082	13	45883505	F	II		IGR	shelf	IGR-shelf	chr13:45885754-45886103	TRUE	NA				cg23515330
-0.266149	0.468587	-6.24715	3.18429e-09	1.52713e-05	9.62417	0.529234	0.310653	-0.218581	6	155537901	F	II	TIAM2	Body	shelf	Body-shelf	chr6:155539975-155540193	NA	TRUE				cg09364590
-0.265722	0.681323	-6.23629	3.36981e-09	1.59663e-05	9.56863	0.729172	0.556716	-0.172456	17	76976357	R	II	LGALS3BP	TSS1500	opensea	TSS1500-opensea		TRUE	TRUE				cg17836612
-0.265116	0.864741	-6.22963	3.48875e-09	1.61516e-05	9.53461	0.905124	0.759579	-0.145545	19	13125726	R	II	NFIX	Body	shore	Body-shore	chr19:13120986-13124368	TRUE	TRUE				cg14925616
-0.264931	0.646986	-6.2295	3.49107e-09	1.61516e-05	9.53396	0.695279	0.52122	-0.174059	1	41892144	F	II		IGR	shelf	IGR-shelf	chr1:41889270-41889626	NA	NA				cg27521109
-0.264669	0.864138	-6.22698	3.53723e-09	1.61748e-05	9.52108	0.897629	0.776924	-0.120705	6	25874590	R	II	SLC17A3	TSS200	opensea	TSS200-opensea		NA	NA				cg18357371
-0.264428	0.430298	-6.21854	3.69592e-09	1.66851e-05	9.47804	0.487994	0.280046	-0.207948	6	32713607	R	II	HLA-DQA2	Body	opensea	Body-opensea		NA	NA				cg14740554
-0.263968	0.579262	-6.21658	3.73367e-09	1.66851e-05	9.46808	0.641379	0.417496	-0.223883	2	27076093	R	II	DPYSL5	5'UTR	shelf	5'UTR-shelf	chr2:27070302-27072922	NA	NA				cg18562121
-0.263268	0.739023	-6.20894	3.8849e-09	1.68077e-05	9.42914	0.796146	0.590265	-0.205881	15	101795550	R	II		IGR	shelf	IGR-shelf	chr15:101791151-101792714	NA	TRUE				cg05638500
-0.263189	0.744476	-6.20773	3.90939e-09	1.68077e-05	9.42298	0.810439	0.572698	-0.237741	2	210737704	R	II	UNC80	Body	opensea	Body-opensea		NA	TRUE				cg08393822
-0.263038	0.588131	-6.20713	3.92178e-09	1.68077e-05	9.41988	0.659884	0.401272	-0.258612	8	37749412	R	II	RAB11FIP1	Body	opensea	Body-opensea		NA	TRUE				cg17218270
-0.261873	0.851183	-6.20662	3.93206e-09	1.68077e-05	9.41731	0.89356	0.740825	-0.152735	17	15586170	F	II	TRIM16	5'UTR	opensea	5'UTR-opensea		NA	NA				cg13649519
-0.261861	0.682566	-6.19604	4.15405e-09	1.7259e-05	9.36346	0.716362	0.594557	-0.121806	17	39769064	R	II	KRT16	1stExon	opensea	1stExon-opensea		NA	NA				cg20762586
-0.261474	0.88854	-6.19589	4.15727e-09	1.7259e-05	9.3627	0.931437	0.776831	-0.154606	16	3640538	R	I	BTBD12	Body	shore	Body-shore	chr16:3639092-3639306	NA	NA			rs58735123	cg05566243
-0.26147	0.626381	-6.19534	4.1693e-09	1.7259e-05	9.35987	0.671771	0.508178	-0.163593	13	113630173	R	II	MCF2L	Body	shelf	Body-shelf	chr13:113633843-113634065	NA	NA				cg25745937
-0.261398	0.87727	-6.19173	4.24801e-09	1.74016e-05	9.34153	0.907992	0.797265	-0.110726	3	149096884	R	II	TM4SF1	TSS1500	opensea	TSS1500-opensea		NA	NA				cg16705300
-0.261306	0.690783	-6.18798	4.33133e-09	1.7496e-05	9.32249	0.74271	0.555554	-0.187156	8	55088102	F	II		IGR	opensea	IGR-opensea		NA	NA				cg18172013
-0.260846	0.89611	-6.18671	4.36003e-09	1.7496e-05	9.31601	0.937195	0.789115	-0.14808	1	117035969	R	I		IGR	opensea	IGR-opensea		NA	NA	low-CpG:116837483-116837555			cg26218047
-0.260701	0.73385	-6.18283	4.44869e-09	1.75485e-05	9.29628	0.816761	0.517938	-0.298822	17	46672924	R	I	LOC404266	Body	shore	Body-shore	chr17:46673532-46674181	NA	NA			rs34658349	cg00682096
-0.26035	0.7253	-6.18223	4.46237e-09	1.75485e-05	9.29327	0.775411	0.594803	-0.180608	7	41732833	F	II	INHBA	Body	opensea	Body-opensea		NA	NA		rs11770488		cg18676273
-0.258612	0.751785	-6.18022	4.50916e-09	1.7557e-05	9.28304	0.799934	0.626396	-0.173538	12	630773	F	II	B4GALNT3	Body	opensea	Body-opensea		NA	NA		rs71447492		cg25125231
-0.258558	0.781298	-6.16592	4.85563e-09	1.87207e-05	9.21047	0.831896	0.649534	-0.182362	3	124913784	R	II	SLC12A8	Body	opensea	Body-opensea		NA	TRUE				cg18741958
-0.258406	0.639081	-6.15787	5.06212e-09	1.90677e-05	9.16965	0.696232	0.490249	-0.205984	14	68825875	F	II	RAD51L1	Body	opensea	Body-opensea		NA	TRUE				cg18842157
-0.257704	0.405566	-6.15769	5.06696e-09	1.90677e-05	9.16871	0.453413	0.280966	-0.172447	17	16736463	R	II	LOC400578	TSS1500	opensea	TSS1500-opensea		TRUE	NA				cg27112809
-0.257593	0.803295	-6.15677	5.09112e-09	1.90677e-05	9.16405	0.834139	0.722971	-0.111168	14	103691569	R	II		IGR	opensea	IGR-opensea		NA	NA				cg01024455
-0.257401	0.79653	-6.14774	5.33427e-09	1.97899e-05	9.11832	0.831373	0.705794	-0.125578	8	593004	F	II		IGR	opensea	IGR-opensea		NA	NA		rs3735933		cg07237651
-0.257153	0.733472	-6.13343	5.74316e-09	2.09445e-05	9.04594	0.765168	0.650932	-0.114236	12	26288294	F	II		IGR	opensea	IGR-opensea		NA	NA				cg09486764
-0.256988	0.735297	-6.13235	5.77501e-09	2.09445e-05	9.04052	0.797448	0.573445	-0.224003	22	43523322	F	II	BIK	Body	opensea	Body-opensea		TRUE	TRUE				cg03015585
-0.256803	0.679097	-6.13134	5.80526e-09	2.09445e-05	9.0354	0.766848	0.45058	-0.316268	6	150378738	R	I		IGR	shore	IGR-shore	chr6:150378838-150379048	NA	NA				cg27399125
-0.256495	0.498417	-6.12837	5.89488e-09	2.10745e-05	9.02038	0.564205	0.327096	-0.237109	15	67012832	R	II	SMAD6	Body	opensea	Body-opensea		TRUE	TRUE			rs75765310	cg17232357
-0.256461	0.764309	-6.11549	6.29926e-09	2.23173e-05	8.95537	0.805593	0.6568	-0.148794	19	39303993	R	II	LGALS4	TSS1500	opensea	TSS1500-opensea		NA	NA				cg04420917
-0.256279	0.432758	-6.11307	6.37811e-09	2.23949e-05	8.94318	0.496856	0.265836	-0.23102	12	52245356	R	II		IGR	shelf	IGR-shelf	chr12:52240772-52242547	NA	NA				cg27042523
-0.256117	0.403154	-6.10881	6.51964e-09	2.2589e-05	8.92167	0.458508	0.259001	-0.199507	6	155538055	F	II	TIAM2	Body	shore	Body-shore	chr6:155539975-155540193	NA	TRUE				cg06535156
-0.255879	0.698548	-6.10796	6.54826e-09	2.2589e-05	8.91738	0.749622	0.56554	-0.184082	11	11645841	R	II		IGR	shelf	IGR-shelf	chr11:11642121-11643819	NA	TRUE			rs10741558	cg17400947
-0.255688	0.634143	-6.09666	6.94004e-09	2.37323e-05	8.86045	0.690034	0.488592	-0.201442	6	32725075	R	II	HLA-DQB2	Body	opensea	Body-opensea		NA	NA				cg08976995
-0.255368	0.841929	-6.08789	7.2599e-09	2.46121e-05	8.8163	0.880196	0.742276	-0.13792	6	30131806	R	I	TRIM15	1stExon	opensea	1stExon-opensea		NA	TRUE				cg05235884
-0.255191	0.64232	-6.08516	7.36225e-09	2.47457e-05	8.80259	0.697146	0.499542	-0.197605	1	192921988	F	II		IGR	opensea	IGR-opensea		NA	TRUE				cg08035694
-0.255178	0.660145	-6.08322	7.43584e-09	2.47813e-05	8.79285	0.70231	0.550339	-0.151971	12	50366593	F	II	AQP6	TSS200	opensea	TSS200-opensea		NA	NA		rs59409581		cg18202741
-0.25447	0.771778	-6.07914	7.59343e-09	2.50938e-05	8.7723	0.806113	0.682366	-0.123747	10	49653080	R	II		IGR	opensea	IGR-opensea		TRUE	TRUE				cg05625526
-0.254103	0.651037	-6.07471	7.76794e-09	2.54566e-05	8.75004	0.712674	0.490522	-0.222152	5	55790102	F	II		IGR	opensea	IGR-opensea		NA	TRUE				cg20536364
-0.253476	0.676607	-6.07139	7.90097e-09	2.56786e-05	8.73341	0.743278	0.502985	-0.240293	4	144303008	F	II	GAB1	Body	opensea	Body-opensea		NA	TRUE				cg06855485
-0.253289	0.79535	-6.06794	8.04211e-09	2.5923e-05	8.71607	0.835109	0.691811	-0.143298	X	13395880	F	II		IGR	shore	IGR-shore	chrX:13396888-13397494	NA	NA				cg00123001
-0.252978	0.836929	-6.06376	8.21619e-09	2.62688e-05	8.69509	0.903803	0.662779	-0.241024	17	78190898	R	I	SGSH	Body	shore	Body-shore	chr17:78188803-78189010	NA	NA				cg25161161
-0.252934	0.388399	-6.06199	8.29098e-09	2.62942e-05	8.68622	0.463049	0.193996	-0.269053	6	30131361	F	I	TRIM15	5'UTR	opensea	5'UTR-opensea		NA	TRUE				cg05701418
-0.252549	0.77871	-6.05526	8.58174e-09	2.69986e-05	8.65245	0.806303	0.706852	-0.0994516	4	185820660	R	II		IGR	opensea	IGR-opensea		NA	NA				cg00705600
-0.252548	0.728818	-6.04988	8.82111e-09	2.7496e-05	8.62551	0.79625	0.553213	-0.243037	11	120201123	F	II	TMEM136	Body	opensea	Body-opensea		NA	TRUE				cg05695015
-0.252182	0.683611	-6.04859	8.87968e-09	2.7496e-05	8.61903	0.742716	0.529692	-0.213023	17	35464574	R	II	ACACA	Body	opensea	Body-opensea		NA	TRUE				cg10295552
-0.252111	0.695464	-6.04032	9.26337e-09	2.846e-05	8.5776	0.73139	0.601906	-0.129483	22	43061182	F	II		IGR	shelf	IGR-shelf	chr22:43058126-43058751	NA	NA				cg02539402
-0.251961	0.707432	-6.03852	9.34886e-09	2.85e-05	8.5686	0.771084	0.541671	-0.229413	7	157623118	R	II	PTPRN2	Body	shelf	Body-shelf	chr7:157618856-157619302	NA	NA			rs77070321	cg06000610
-0.251789	0.918303	-6.036	9.46966e-09	2.86461e-05	8.55603	0.951862	0.830911	-0.120951	5	1552064	F	I		IGR	shore	IGR-shore	chr5:1553035-1553269	NA	NA		rs6875908		cg11599887
-0.251626	0.741456	-6.019	1.03284e-08	3.10053e-05	8.47103	0.831426	0.507158	-0.324268	17	46651822	F	I	HOXB3	TSS200	shelf	TSS200-shelf	chr17:46654053-46654369	NA	NA				cg13293524
-0.251491	0.833675	-6.01029	1.07971e-08	3.20013e-05	8.42757	0.874894	0.726335	-0.148559	1	117036020	R	II		IGR	opensea	IGR-opensea		NA	NA	low-CpG:116837483-116837555			cg26614970
-0.251374	0.333534	-6.00982	1.08229e-08	3.20013e-05	8.42524	0.37883	0.215576	-0.163253	6	29570507	F	II	GABBR1	3'UTR	opensea	3'UTR-opensea		NA	NA				cg04517749
-0.251353	0.717003	-6.00398	1.11496e-08	3.27214e-05	8.39612	0.771862	0.574142	-0.19772	19	6227536	R	II	MLLT1	Body	shelf	Body-shelf	chr19:6230103-6230306	NA	NA				cg22985929
-0.251156	0.699932	-5.99479	1.16839e-08	3.39512e-05	8.3503	0.763112	0.535402	-0.22771	17	41836261	F	II	SOST	TSS200	shelf	TSS200-shelf	chr17:41832717-41833195	NA	NA				cg01898628
-0.251058	0.651807	-5.99382	1.17414e-08	3.39512e-05	8.3455	0.736998	0.429957	-0.30704	17	46651945	F	II	HOXB3	TSS200	shelf	TSS200-shelf	chr17:46654053-46654369	NA	NA				cg24767968
-0.250876	0.77406	-5.98929	1.20153e-08	3.44816e-05	8.32292	0.818936	0.657196	-0.161741	6	108054130	F	II	SCML4	Body	opensea	Body-opensea		NA	NA				cg05141988
-0.250816	0.655193	-5.98791	1.21002e-08	3.44816e-05	8.31603	0.713927	0.502237	-0.21169	17	1492127	R	II	SLC43A2	Body	island	Body-island	chr17:1492086-1492322	NA	NA				cg12564034
-0.250597	0.549888	-5.98526	1.22637e-08	3.46963e-05	8.30289	0.60285	0.411967	-0.190882	17	42346894	F	II	SLC4A1	TSS1500	opensea	TSS1500-opensea		NA	NA				cg04433322
-0.25028	0.418994	-5.97407	1.29811e-08	3.64636e-05	8.24724	0.494485	0.222403	-0.272082	13	20994066	F	II	CRYL1	Body	opensea	Body-opensea		TRUE	TRUE				cg11970797
-0.250174	0.76722	-5.96275	1.37486e-08	3.83455e-05	8.19102	0.806884	0.663928	-0.142955	7	157261698	F	II		IGR	shore	IGR-shore	chr7:157262951-157263458	NA	NA				cg15589415
-0.250053	0.644309	-5.9607	1.38924e-08	3.84737e-05	8.18084	0.706038	0.483555	-0.222483	9	139871955	R	II	PTGDS	5'UTR	shore	5'UTR-shore	chr9:139872237-139873143	NA	TRUE	low-CpG:138991775-138991848			cg18502630
-0.249995	0.823346	-5.95219	1.45046e-08	3.94778e-05	8.13863	0.865773	0.71286	-0.152913	4	185723505	R	II	ACSL1	Body	shore	Body-shore	chr4:185724434-185724647	NA	NA				cg01899937
-0.249634	0.595413	-5.95197	1.45209e-08	3.94778e-05	8.13754	0.651038	0.450557	-0.200481	2	207931932	R	II		IGR	opensea	IGR-opensea		NA	TRUE				cg02338840
-0.249556	0.829338	-5.95149	1.45561e-08	3.94778e-05	8.13516	0.853362	0.766776	-0.0865859	13	27540240	R	II		IGR	opensea	IGR-opensea		NA	TRUE				cg26217572
-0.24938	0.811679	-5.94232	1.52479e-08	4.10708e-05	8.08973	0.848551	0.715658	-0.132893	5	1552182	R	II		IGR	shore	IGR-shore	chr5:1553035-1553269	NA	NA				cg27039593
-0.248998	0.715785	-5.94054	1.53854e-08	4.11592e-05	8.08094	0.785443	0.534385	-0.251058	8	12992570	R	II	DLC1	Body	shore	Body-shore	chr8:12990090-12990914	NA	NA				cg08148801
-0.2488	0.629677	-5.93797	1.55869e-08	4.14164e-05	8.06821	0.679515	0.49989	-0.179625	17	30630872	R	II	RHBDL3	Body	opensea	Body-opensea		NA	TRUE				cg08354053
-0.248269	0.474771	-5.92651	1.6517e-08	4.35934e-05	8.0115	0.522678	0.350012	-0.172666	17	74023465	F	II	EVPL	5'UTR	opensea	5'UTR-opensea		TRUE	NA				cg11241278
-0.248234	0.751769	-5.92418	1.67126e-08	4.38156e-05	7.99998	0.803641	0.616685	-0.186956	7	133040186	F	II	EXOC4	Body	opensea	Body-opensea		NA	TRUE				cg08604181
-0.248214	0.812331	-5.92235	1.68671e-08	4.39278e-05	7.99098	0.861769	0.683588	-0.178181	19	13138816	R	II	NFIX	Body	shelf	Body-shelf	chr19:13135317-13136169	NA	NA				cg06623668
-0.248185	0.702054	-5.90977	1.7973e-08	4.58211e-05	7.92885	0.731389	0.62566	-0.105729	16	11187192	R	II	CLEC16A	Body	opensea	Body-opensea		NA	TRUE				cg26765295
-0.247945	0.653569	-5.90867	1.80729e-08	4.58211e-05	7.92343	0.708083	0.511604	-0.196479	5	171878353	R	I	SH3PXD2B	Body	shelf	Body-shelf	chr5:171881182-171881547	TRUE	NA				cg10596434
-0.247933	0.810536	-5.90787	1.81461e-08	4.58211e-05	7.91947	0.879232	0.631641	-0.247591	17	78190983	R	I	SGSH	Body	shore	Body-shore	chr17:78188803-78189010	NA	NA				cg03833794
-0.247604	0.762635	-5.90779	1.81535e-08	4.58211e-05	7.91908	0.828885	0.590111	-0.238774	21	44835697	F	II	SIK1	3'UTR	shore	3'UTR-shore	chr21:44836730-44837207	NA	NA				cg02043895
-0.247591	0.729595	-5.90688	1.82369e-08	4.58211e-05	7.91459	0.789107	0.574618	-0.214489	2	241808004	F	II	AGXT	TSS200	opensea	TSS200-opensea		TRUE	NA		rs73106670		cg18315762
-0.247377	0.406205	-5.90627	1.82932e-08	4.58211e-05	7.91158	0.479712	0.214781	-0.264931	4	72134060	R	II	SLC4A4	Body	opensea	Body-opensea		NA	TRUE				cg06121226
-0.247078	0.567415	-5.90336	1.85635e-08	4.62039e-05	7.89723	0.64159	0.374252	-0.267337	19	18768688	R	I	KLHL26	Body	shelf	Body-shelf	chr19:18771078-18771340	NA	NA				cg24074448
-0.246507	0.690557	-5.89394	1.94657e-08	4.80325e-05	7.85081	0.745825	0.54663	-0.199194	9	130956057	R	II	CIZ1	5'UTR	shore	5'UTR-shore	chr9:130953519-130954251	NA	NA				cg14217552
-0.24626	0.616698	-5.89068	1.97872e-08	4.80325e-05	7.83479	0.668768	0.481101	-0.187667	19	52195499	R	II	MIR125A	TSS1500	opensea	TSS1500-opensea		NA	NA				cg03010301
-0.246237	0.363454	-5.89016	1.98391e-08	4.80325e-05	7.83222	0.410748	0.240292	-0.170455	20	36153479	R	II	BLCAP	5'UTR	shelf	5'UTR-shelf	chr20:36156022-36156669	TRUE	NA				cg11421182
-0.246212	0.852888	-5.88929	1.99265e-08	4.80325e-05	7.82792	0.880411	0.781213	-0.0991981	17	76976352	R	II	LGALS3BP	TSS1500	opensea	TSS1500-opensea		TRUE	TRUE				cg11105610
-0.245961	0.68333	-5.88884	1.99722e-08	4.80325e-05	7.82568	0.761206	0.480526	-0.28068	17	33864734	F	II	SLFN12L	5'UTR	opensea	5'UTR-opensea		NA	NA		rs8082605		cg03526142
-0.245883	0.697637	-5.88657	2.02014e-08	4.80325e-05	7.81452	0.759425	0.536731	-0.222694	17	45382681	R	II	ITGB3	Body	opensea	Body-opensea		NA	TRUE				cg14575950
-0.245405	0.784968	-5.88642	2.02166e-08	4.80325e-05	7.81378	0.857623	0.595762	-0.261861	22	49092048	F	I	FAM19A5	Body	shelf	Body-shelf	chr22:49088758-49088962	NA	NA		rs77190224		cg18013185
-0.245342	0.765333	-5.88584	2.02753e-08	4.80325e-05	7.81095	0.793023	0.693224	-0.0997992	17	7328921	R	II	C17orf74	TSS200	opensea	TSS200-opensea		NA	NA				cg13155863
-0.244872	0.626689	-5.87308	2.16189e-08	5.07884e-05	7.74819	0.690149	0.46143	-0.22872	17	7643190	R	II	DNAH2	Body	shore	Body-shore	chr17:7643797-7644311	NA	NA				cg18105529
-0.244817	0.462496	-5.87205	2.17311e-08	5.07884e-05	7.74313	0.543442	0.2517	-0.291742	6	30130819	R	I	TRIM15	TSS200	opensea	TSS200-opensea		NA	NA				cg12422154
-0.244579	0.785878	-5.87118	2.18261e-08	5.07884e-05	7.73887	0.827427	0.677678	-0.149749	2	242784034	F	II		IGR	shore	IGR-shore	chr2:242785911-242786616	NA	NA		rs78707837		cg18156831
-0.244409	0.670123	-5.86967	2.19919e-08	5.08733e-05	7.73146	0.749284	0.463975	-0.285308	17	46623819	R	II	HOXB2	TSS1500	shelf	TSS1500-shelf	chr17:46627787-46628444	TRUE	NA				cg01882880
-0.244393	0.720607	-5.86718	2.22685e-08	5.12118e-05	7.71924	0.769355	0.593659	-0.175697	5	149492480	R	II	CSF1R	5'UTR	opensea	5'UTR-opensea		TRUE	TRUE				cg07260017
-0.244101	0.770894	-5.86529	2.24817e-08	5.14016e-05	7.70992	0.806085	0.67925	-0.126835	3	126277693	F	II	C3orf22	1stExon	opensea	1stExon-opensea		NA	NA				cg24389347
-0.244045	0.859827	-5.8618	2.2879e-08	5.1621e-05	7.69279	0.878222	0.811921	-0.0663014	15	75118021	R	II	LMAN1L	3'UTR	opensea	3'UTR-opensea		TRUE	NA				cg16205850
-0.243765	0.531378	-5.85999	2.30871e-08	5.1621e-05	7.68394	0.600252	0.352018	-0.248234	16	48157560	F	II	ABCC12	Body	opensea	Body-opensea		TRUE	TRUE				cg09648454
-0.243688	0.554194	-5.85923	2.31753e-08	5.1621e-05	7.68021	0.609884	0.409166	-0.200719	9	139417194	F	II	NOTCH1	Body	island	Body-island	chr9:139417115-139417518	NA	NA				cg03152353
-0.243632	0.682873	-5.85907	2.31942e-08	5.1621e-05	7.67941	0.731412	0.55647	-0.174942	15	90893244	F	II	GABARAPL3	TSS1500	shelf	TSS1500-shelf	chr15:90895472-90895990	NA	NA				cg04176472
-0.243425	0.654953	-5.85873	2.3234e-08	5.1621e-05	7.67774	0.720739	0.483635	-0.237104	4	71533675	R	II	IGJ	TSS1500	opensea	TSS1500-opensea		NA	NA				cg17075352
-0.243312	0.535143	-5.85244	2.39779e-08	5.27472e-05	7.64692	0.599392	0.36783	-0.231561	X	71364210	R	II	FLJ44635	1stExon	opensea	1stExon-opensea		NA	NA				cg13316877
-0.243311	0.572621	-5.85218	2.40092e-08	5.27472e-05	7.64565	0.638772	0.400352	-0.23842	8	68944366	F	II	PREX2	Body	opensea	Body-opensea		NA	TRUE				cg04652282
-0.243225	0.814163	-5.84494	2.48965e-08	5.43927e-05	7.61016	0.850369	0.719874	-0.130495	22	36863573	R	II	TXN2	3'UTR	opensea	3'UTR-opensea		TRUE	NA				cg16096836
-0.243209	0.634788	-5.84217	2.52451e-08	5.48497e-05	7.59657	0.722349	0.406766	-0.315583	17	46669113	F	II	LOC404266	TSS1500	shore	TSS1500-shore	chr17:46669434-46669811	NA	NA				cg05555337
-0.243064	0.830085	-5.83467	2.62104e-08	5.65707e-05	7.55988	0.870205	0.725605	-0.1446	6	30131283	R	II	TRIM15	5'UTR	opensea	5'UTR-opensea		NA	TRUE				cg00879790
-0.243037	0.788824	-5.8337	2.63374e-08	5.65707e-05	7.55516	0.845498	0.641235	-0.204262	10	4925586	F	II	tAKR	Body	opensea	Body-opensea		NA	TRUE				cg25020073
-0.242961	0.560706	-5.83227	2.65272e-08	5.65707e-05	7.54814	0.600598	0.456819	-0.14378	7	149530984	R	II	SSPO	3'UTR	opensea	3'UTR-opensea		NA	NA				cg22537597
-0.242931	0.564845	-5.83156	2.66213e-08	5.65707e-05	7.54468	0.641203	0.365996	-0.275207	6	155537944	R	I	TIAM2	Body	shelf	Body-shelf	chr6:155539975-155540193	NA	TRUE				cg21707172
-0.242883	0.595511	-5.83055	2.67565e-08	5.65707e-05	7.53972	0.650908	0.451248	-0.19966	1	111932556	R	II	LOC441897	TSS200	opensea	TSS200-opensea		NA	NA				cg24550933
-0.242377	0.609923	-5.82932	2.69208e-08	5.66138e-05	7.53374	0.6704	0.452431	-0.21797	9	139254689	F	I		IGR	shore	IGR-shore	chr9:139255523-139256012	NA	NA				cg14130595
-0.242374	0.53592	-5.82658	2.72925e-08	5.69205e-05	7.52033	0.588792	0.398232	-0.190561	12	131561080	R	II	GPR133	Body	opensea	Body-opensea		NA	NA				cg26327040
-0.2422	0.370568	-5.82612	2.73561e-08	5.69205e-05	7.51805	0.41223	0.262072	-0.150159	1	41951512	R	II	EDN2	TSS1500	opensea	TSS1500-opensea		TRUE	TRUE				cg16736826
-0.242185	0.639896	-5.82266	2.78321e-08	5.74764e-05	7.50119	0.705191	0.469859	-0.235331	16	84963674	F	II		IGR	opensea	IGR-opensea		NA	NA		rs12596256		cg02265619
-0.242132	0.340993	-5.82137	2.8013e-08	5.74764e-05	7.49486	0.381724	0.234924	-0.146799	9	135936732	F	II	CEL	TSS1500	opensea	TSS1500-opensea		TRUE	NA				cg14550760
-0.241462	0.706217	-5.82102	2.80618e-08	5.74764e-05	7.49316	0.765798	0.551059	-0.21474	18	52625444	F	II	CCDC68	TSS200	shore	TSS200-shore	chr18:52626517-52626849	NA	NA		rs55778364		cg16583884
-0.241024	0.305767	-5.81864	2.83972e-08	5.7862e-05	7.48154	0.352943	0.182914	-0.170028	6	42883624	R	II	PTCRA	TSS200	opensea	TSS200-opensea		NA	NA				cg01928820
-0.240964	0.750147	-5.81585	2.87966e-08	5.83733e-05	7.46789	0.798007	0.625512	-0.172495	17	78190755	F	I	SGSH	Body	shore	Body-shore	chr17:78188803-78189010	NA	NA			rs12051826	cg06331359
-0.240769	0.700026	-5.81461	2.89746e-08	5.84329e-05	7.46187	0.748425	0.573986	-0.17444	16	20863151	R	II		IGR	opensea	IGR-opensea		NA	TRUE				cg00247963
-0.240543	0.488826	-5.81344	2.91447e-08	5.84762e-05	7.45615	0.549874	0.329846	-0.220028	11	65249342	F	II		IGR	shelf	IGR-shelf	chr11:65246336-65246591	TRUE	NA				cg07029024
-0.24044	0.502855	-5.80474	3.04381e-08	6.07613e-05	7.4137	0.560196	0.353528	-0.206669	1	234857659	R	II		IGR	opensea	IGR-opensea		NA	TRUE				cg13420364
-0.24043	0.781419	-5.80171	3.09017e-08	6.13752e-05	7.39893	0.827922	0.660317	-0.167605	7	101427475	R	II		IGR	opensea	IGR-opensea		NA	NA			rs77564249	cg15461663
-0.240386	0.899218	-5.79937	3.1264e-08	6.16923e-05	7.38754	0.930806	0.816959	-0.113847	6	30131570	R	I	TRIM15	1stExon	opensea	1stExon-opensea		NA	TRUE				cg02012483
-0.240293	0.957469	-5.79688	3.16537e-08	6.16923e-05	7.37543	0.970637	0.923177	-0.0474604	16	613632	F	I	C16orf11	Body	shore	Body-shore	chr16:614792-615095	NA	NA		rs9926876		cg01435178
-0.240206	0.664821	-5.79675	3.16742e-08	6.16923e-05	7.3748	0.712689	0.540163	-0.172526	16	70463218	R	II	ST3GAL2	5'UTR	opensea	5'UTR-opensea		NA	TRUE				cg04957757
-0.239875	0.474778	-5.79666	3.16889e-08	6.16923e-05	7.37435	0.540697	0.303116	-0.237581	17	39769175	R	II	KRT16	TSS200	opensea	TSS200-opensea		NA	NA				cg13179549
-0.239726	0.372375	-5.7926	3.23367e-08	6.24817e-05	7.35457	0.425101	0.235069	-0.190032	3	13679471	F	II	FBLN2	3'UTR	shore	3'UTR-shore	chr3:13679067-13679336	NA	NA				cg00816609
-0.239507	0.742541	-5.79206	3.24242e-08	6.24817e-05	7.35193	0.806212	0.576731	-0.22948	8	1824939	R	II	ARHGEF10	Body	shelf	Body-shelf	chr8:1821602-1821914	NA	NA				cg26772538
-0.239297	0.448539	-5.79115	3.2571e-08	6.24817e-05	7.34751	0.513252	0.280016	-0.233236	17	76976091	R	II	LGALS3BP	TSS200	opensea	TSS200-opensea		TRUE	TRUE				cg04927537
-0.23918	0.480843	-5.7879	3.31023e-08	6.31926e-05	7.3317	0.539804	0.327297	-0.212507	6	30131219	R	II	TRIM15	5'UTR	opensea	5'UTR-opensea		NA	TRUE				cg00720829
-0.239124	0.778134	-5.78239	3.40232e-08	6.46369e-05	7.30489	0.828757	0.646304	-0.182452	17	79379665	R	II	BAHCC1	Body	shore	Body-shore	chr17:79380359-79380723	NA	NA				cg13759229
-0.238996	0.40264	-5.77722	3.491e-08	6.60027e-05	7.27974	0.457602	0.25951	-0.198092	6	30131189	F	II	TRIM15	5'UTR	opensea	5'UTR-opensea		NA	TRUE				cg22425467
-0.238936	0.464418	-5.77568	3.51774e-08	6.619e-05	7.27229	0.523161	0.311441	-0.21172	19	43360755	R	II	PSG10	TSS1500	opensea	TSS1500-opensea		NA	NA				cg14108532
-0.238807	0.947973	-5.77432	3.54166e-08	6.63228e-05	7.26566	0.98197	0.859439	-0.122531	6	30131719	F	I	TRIM15	1stExon	opensea	1stExon-opensea		NA	TRUE				cg09769113
-0.238774	0.596064	-5.77325	3.56044e-08	6.63585e-05	7.2605	0.666014	0.413903	-0.252111	6	32041191	R	II	TNXB	Body	opensea	Body-opensea		NA	NA				cg02248749
-0.238552	0.694604	-5.77035	3.61223e-08	6.68318e-05	7.24639	0.767106	0.505799	-0.261306	18	10588980	R	II		IGR	shore	IGR-shore	chr18:10589149-10589386	NA	NA			rs79539197	cg03148503
-0.23842	0.720882	-5.76993	3.61982e-08	6.68318e-05	7.24434	0.785537	0.552508	-0.233029	13	95369785	F	II		IGR	shelf	IGR-shelf	chr13:95363152-95366051	NA	TRUE				cg19101625
-0.238078	0.522073	-5.76577	3.6953e-08	6.7763e-05	7.22417	0.585736	0.356284	-0.229453	15	30228725	R	I		IGR	opensea	IGR-opensea		NA	TRUE				cg27507372
-0.237969	0.667441	-5.76526	3.70472e-08	6.7763e-05	7.22168	0.725477	0.516305	-0.209172	16	85185607	R	II		IGR	opensea	IGR-opensea		NA	TRUE				cg08844698
-0.237855	0.441998	-5.76276	3.75094e-08	6.82907e-05	7.20957	0.505558	0.276478	-0.22908	6	30131214	R	II	TRIM15	5'UTR	opensea	5'UTR-opensea		NA	TRUE				cg21856784
-0.237773	0.725646	-5.7578	3.8444e-08	6.94558e-05	7.18552	0.793085	0.550021	-0.243064	10	13092035	R	II		IGR	opensea	IGR-opensea		NA	NA				cg08474901
-0.237741	0.543205	-5.7575	3.85026e-08	6.94558e-05	7.18404	0.614266	0.358149	-0.256117	16	54085398	R	II	FTO	Body	opensea	Body-opensea		NA	TRUE				cg00561634
-0.237621	0.399863	-5.7559	3.88101e-08	6.96782e-05	7.17627	0.455411	0.255208	-0.200203	17	76976010	F	II	LGALS3BP	1stExon	opensea	1stExon-opensea		NA	TRUE	low-CpG:74487527-74487676	rs28365846		cg14870271
-0.237608	0.666038	-5.75501	3.89802e-08	6.96782e-05	7.17199	0.732349	0.493353	-0.238996	11	119542542	F	II	PVRL1	Body	opensea	Body-opensea		TRUE	TRUE				cg00499837
-0.237597	0.746771	-5.75229	3.95099e-08	7.01417e-05	7.15881	0.833516	0.520876	-0.31264	18	10589169	R	I		IGR	island	IGR-island	chr18:10589149-10589386	NA	NA				cg16765600
-0.237581	0.854562	-5.75185	3.95963e-08	7.01417e-05	7.15667	0.867058	0.822018	-0.0450402	1	153536528	R	II	S100A2	5'UTR	opensea	5'UTR-opensea		NA	NA			rs34913379	cg00647881
-0.237346	0.835184	-5.74646	4.0669e-08	7.1719e-05	7.13056	0.869324	0.746279	-0.123045	19	41949891	R	II	C19orf69	Body	shelf	Body-shelf	chr19:41945690-41945904	NA	NA				cg04556039
-0.237294	0.778597	-5.74231	4.15135e-08	7.28814e-05	7.11048	0.806465	0.706024	-0.100441	14	65427659	F	II	RAB15	Body	opensea	Body-opensea		NA	TRUE				cg18671554
-0.237203	0.540195	-5.74123	4.17361e-08	7.29466e-05	7.10526	0.592441	0.404139	-0.188301	7	1335650	R	II		IGR	shore	IGR-shore	chr7:1337105-1337388	NA	NA		rs28664712		cg06279663
-0.23717	0.517891	-5.73852	4.23017e-08	7.3608e-05	7.09211	0.594295	0.318921	-0.275374	6	155537972	R	I	TIAM2	Body	shelf	Body-shelf	chr6:155539975-155540193	NA	TRUE				cg03679544
-0.237109	0.700533	-5.7346	4.31311e-08	7.47206e-05	7.07314	0.784137	0.482815	-0.301323	17	46651722	F	II	HOXB3	5'UTR	shelf	5'UTR-shelf	chr17:46654053-46654369	NA	NA				cg12910797
-0.237104	0.624923	-5.73252	4.35773e-08	7.48677e-05	7.06309	0.707311	0.410372	-0.29694	17	46653615	R	I	HOXB4	3'UTR	shore	3'UTR-shore	chr17:46654053-46654369	NA	TRUE				cg04014328
-0.237096	0.817712	-5.73243	4.35968e-08	7.48677e-05	7.06265	0.842813	0.752344	-0.0904686	7	157527573	F	II	PTPRN2	Body	shore	Body-shore	chr7:157524157-157526741	NA	NA				cg18185149
-0.23697	0.545194	-5.72794	4.45754e-08	7.61038e-05	7.04097	0.61892	0.353199	-0.265722	11	1571033	F	I	HCCA2	Body	shelf	Body-shelf	chr11:1567940-1568907	NA	NA				cg03721657
-0.236827	0.49922	-5.72736	4.47037e-08	7.61038e-05	7.03817	0.547239	0.37417	-0.173069	22	41983798	R	II	PMM1	Body	shore	Body-shore	chr22:41985525-41986045	NA	NA				cg00587342
-0.23681	0.483866	-5.7226	4.5768e-08	7.67499e-05	7.01518	0.559198	0.28769	-0.271508	5	177544994	R	II	N4BP3	5'UTR	shelf	5'UTR-shelf	chr5:177540207-177541234	NA	NA				cg10803218
-0.236745	0.457007	-5.72229	4.58376e-08	7.67499e-05	7.0137	0.524867	0.280288	-0.244579	1	223740057	F	II	CAPN8	Body	shore	Body-shore	chr1:223741965-223744525	NA	NA				cg25138649
-0.236576	0.647482	-5.72193	4.59204e-08	7.67499e-05	7.01194	0.708264	0.489196	-0.219069	17	41836423	F	II	SOST	TSS1500	shelf	TSS1500-shelf	chr17:41832717-41833195	NA	NA				cg22264436
-0.236516	0.772588	-5.72066	4.62095e-08	7.67499e-05	7.00581	0.858422	0.549063	-0.309359	17	46648525	F	I	HOXB3	5'UTR	opensea	5'UTR-opensea		NA	NA				cg23014425
-0.236328	0.629143	-5.72019	4.63159e-08	7.67499e-05	7.00356	0.688266	0.475176	-0.21309	4	70726093	R	II	SULT1E1	TSS1500	opensea	TSS1500-opensea		NA	NA				cg24746726
-0.236276	0.683968	-5.71861	4.66795e-08	7.67499e-05	6.99593	0.75695	0.493912	-0.263038	17	46672255	F	II	LOC404266	Body	shore	Body-shore	chr17:46673532-46674181	NA	NA				cg18127922
-0.236262	0.584719	-5.71672	4.71184e-08	7.67499e-05	6.98679	0.648461	0.418726	-0.229735	7	601713	R	II	PRKAR1B	Body	island	Body-island	chr7:601121-601729	TRUE	NA				cg20647257
-0.236094	0.867113	-5.71637	4.71993e-08	7.67499e-05	6.98511	0.882927	0.82593	-0.0569976	13	41111800	F	II		IGR	shelf	IGR-shelf	chr13:41109489-41109748	NA	NA				cg20886660
-0.236006	0.5092	-5.7155	4.74035e-08	7.67499e-05	6.98089	0.571824	0.346118	-0.225705	12	20589672	F	II	PDE3A	Body	opensea	Body-opensea		NA	TRUE		rs10770659		cg26571814
-0.235996	0.449684	-5.71483	4.756e-08	7.67499e-05	6.97768	0.499675	0.319499	-0.180177	14	23525040	F	II	CDH24	5'UTR	shore	5'UTR-shore	chr14:23526481-23527360	NA	NA				cg03770548
-0.235811	0.479758	-5.71466	4.75993e-08	7.67499e-05	6.97687	0.540463	0.321671	-0.218792	21	38580129	F	II	DSCR9	TSS1500	opensea	TSS1500-opensea		NA	TRUE		rs2835668		cg01329690
-0.235621	0.705494	-5.71365	4.78375e-08	7.67499e-05	6.97199	0.759871	0.563888	-0.195983	7	102558323	F	II	LRRC17	5'UTR	opensea	5'UTR-opensea		NA	TRUE				cg19370689
-0.235331	0.545131	-5.71347	4.78808e-08	7.67499e-05	6.97111	0.616632	0.358928	-0.257704	17	55484600	R	I	MSI2	Body	opensea	Body-opensea		NA	TRUE				cg23586172
-0.2352	0.706915	-5.7133	4.79204e-08	7.67499e-05	6.9703	0.740359	0.619819	-0.12054	12	5311273	F	I		IGR	opensea	IGR-opensea		NA	TRUE				cg00510160
-0.235147	0.625467	-5.71292	4.80106e-08	7.67499e-05	6.96847	0.716901	0.387356	-0.329544	17	46668715	F	II	LOC404266	TSS1500	shore	TSS1500-shore	chr17:46669434-46669811	NA	NA				cg22660299
-0.235073	0.62004	-5.70831	4.91158e-08	7.81781e-05	6.94624	0.682159	0.458273	-0.223886	2	135078044	R	II	MGAT5	Body	opensea	Body-opensea		NA	TRUE				cg16702362
-0.235033	0.495698	-5.70754	4.93016e-08	7.81781e-05	6.94255	0.55183	0.349519	-0.202311	10	133058169	F	II	TCERG1L	Body	shore	Body-shore	chr10:133058338-133058609	NA	NA				cg12497883
-0.234875	0.715265	-5.70171	5.07409e-08	7.99115e-05	6.91445	0.745339	0.636947	-0.108392	10	98009748	F	II	BLNK	Body	opensea	Body-opensea		NA	TRUE				cg06643284
-0.234466	0.813224	-5.70147	5.08012e-08	7.99115e-05	6.9133	0.852453	0.711065	-0.141388	16	3640454	R	II	BTBD12	Body	shore	Body-shore	chr16:3639092-3639306	NA	NA				cg02910395
-0.23441	0.515518	-5.69886	5.14587e-08	8.05177e-05	6.90074	0.589076	0.32396	-0.265116	19	1263080	F	I		IGR	shore	IGR-shore	chr19:1260264-1261334	NA	NA				cg05242915
-0.234213	0.71415	-5.69832	5.1596e-08	8.05177e-05	6.89814	0.764316	0.58351	-0.180806	1	117114916	F	II	CD58	TSS1500	shore	TSS1500-shore	chr1:117112960-117113883	NA	TRUE				cg21167563
-0.234154	0.705226	-5.6967	5.20096e-08	8.08422e-05	6.89034	0.791099	0.4816	-0.309499	17	46652179	R	II	HOXB3	TSS1500	shore	TSS1500-shore	chr17:46654053-46654369	NA	NA				cg13280788
-0.23408	0.623909	-5.6943	5.26295e-08	8.14837e-05	6.87877	0.687876	0.457328	-0.230548	2	100588044	R	II	AFF3	Body	opensea	Body-opensea		NA	TRUE				cg12126990
-0.234044	0.474489	-5.69308	5.29478e-08	8.16551e-05	6.87288	0.553185	0.26955	-0.283635	8	21916824	F	I	EPB49	1stExon	shelf	1stExon-shelf	chr8:21914275-21914525	NA	NA	low-CpG:21972673-21972818			cg03979241
-0.234002	0.580356	-5.69221	5.31752e-08	8.16781e-05	6.8687	0.641193	0.421925	-0.219268	2	106020669	R	II	FHL2	5'UTR	opensea	5'UTR-opensea		TRUE	TRUE				cg25332717
-0.233538	0.710616	-5.69143	5.33781e-08	8.16781e-05	6.86498	0.748719	0.611389	-0.13733	2	26846581	R	II	CIB4	Body	opensea	Body-opensea		NA	TRUE				cg18407095
-0.233525	0.702326	-5.68932	5.39377e-08	8.22145e-05	6.8548	0.770639	0.524427	-0.246212	16	85262820	R	I		IGR	opensea	IGR-opensea		NA	NA				cg08920252
-0.233246	0.351581	-5.68433	5.52794e-08	8.39342e-05	6.83081	0.391659	0.247211	-0.144448	16	85176646	R	II		IGR	opensea	IGR-opensea		NA	NA				cg26746573
-0.233236	0.710859	-5.6785	5.68882e-08	8.58614e-05	6.8028	0.763782	0.573041	-0.190741	4	88571333	F	II	DMP1	TSS200	opensea	TSS200-opensea		NA	NA				cg07068570
-0.233101	0.748628	-5.67791	5.70546e-08	8.58614e-05	6.79995	0.78426	0.655839	-0.128421	3	197094595	F	II		IGR	opensea	IGR-opensea		TRUE	TRUE				cg18149745
-0.233083	0.675492	-5.67708	5.72854e-08	8.58614e-05	6.79601	0.712256	0.579754	-0.132502	8	143055856	F	II		IGR	shore	IGR-shore	chr8:143054784-143055048	NA	NA				cg05824990
-0.233029	0.614761	-5.6766	5.7422e-08	8.58614e-05	6.79368	0.697686	0.398808	-0.298878	17	46657346	R	II	MIR10A	TSS200	shore	TSS200-shore	chr17:46658948-46660003	NA	NA				cg26916621
-0.232821	0.49471	-5.67502	5.78703e-08	8.6204e-05	6.78609	0.539143	0.378999	-0.160144	1	16393791	R	II	FAM131C	Body	opensea	Body-opensea		TRUE	NA				cg18800143
-0.232795	0.854648	-5.67395	5.8175e-08	8.63308e-05	6.78097	0.88739	0.769382	-0.118007	2	26947234	F	I	KCNK3	Body	shelf	Body-shelf	chr2:26950538-26951474	TRUE	NA	low-CpG:26800571-26800743			cg16398133
-0.232319	0.710141	-5.67114	5.89838e-08	8.7202e-05	6.76749	0.769715	0.555002	-0.214713	12	109889431	R	II	KCTD10	Body	opensea	Body-opensea		NA	TRUE				cg07719172
-0.232256	0.664001	-5.66854	5.97443e-08	8.79955e-05	6.75498	0.721736	0.513649	-0.208087	2	241807747	F	II	AGXT	TSS1500	opensea	TSS1500-opensea		TRUE	NA				cg17461448
-0.232115	0.85242	-5.66727	6.01184e-08	8.82161e-05	6.74889	0.880568	0.779116	-0.101452	15	75595395	F	II		IGR	opensea	IGR-opensea		NA	NA		rs2451775		cg16087077
-0.231984	0.740875	-5.66403	6.10811e-08	8.8897e-05	6.73338	0.79538	0.598937	-0.196442	3	177320997	F	II		IGR	opensea	IGR-opensea		NA	TRUE				cg04365699
-0.231715	0.587933	-5.66339	6.12742e-08	8.8897e-05	6.7303	0.648599	0.429949	-0.21865	12	109023799	R	I	SELPLG	5'UTR	opensea	5'UTR-opensea		TRUE	TRUE				cg00159243
-0.231561	0.741564	-5.66277	6.1462e-08	8.8897e-05	6.72731	0.780136	0.641114	-0.139022	12	113535362	R	II	DTX1	3'UTR	shelf	3'UTR-shelf	chr12:113530914-113531476	NA	NA		rs11325819	rs3214864	cg09323400
-0.231341	0.758043	-5.66206	6.1676e-08	8.8897e-05	6.72392	0.792801	0.667528	-0.125273	1	2992640	F	II	PRDM16	Body	shore	Body-shore	chr1:2990030-2990718	NA	NA				cg16372810
-0.231334	0.769598	-5.66194	6.17127e-08	8.8897e-05	6.72334	0.797442	0.697088	-0.100354	1	153600972	F	II	S100A13	TSS1500	opensea	TSS1500-opensea		NA	TRUE				cg14467840
-0.231146	0.478303	-5.657	6.32271e-08	9.07115e-05	6.69967	0.544226	0.306629	-0.237597	16	85262708	R	I		IGR	opensea	IGR-opensea		NA	NA				cg10464418
-0.231129	0.692875	-5.65586	6.35816e-08	9.07115e-05	6.69422	0.760278	0.517347	-0.242931	16	88122741	F	I		IGR	opensea	IGR-opensea		NA	NA				cg08161325
-0.231034	0.735747	-5.6556	6.36643e-08	9.07115e-05	6.69295	0.78495	0.607615	-0.177335	7	127567722	R	II	SND1	Body	opensea	Body-opensea		NA	TRUE				cg15364355
-0.23102	0.660174	-5.65419	6.41043e-08	9.10086e-05	6.68623	0.727982	0.483589	-0.244393	17	46668733	R	I	LOC404266	TSS1500	shore	TSS1500-shore	chr17:46669434-46669811	NA	NA				cg00646731
-0.231	0.646793	-5.65273	6.45657e-08	9.13339e-05	6.67923	0.703932	0.497993	-0.205939	15	32158616	R	II		IGR	opensea	IGR-opensea		NA	NA				cg25254338
-0.230982	0.654771	-5.65017	6.53813e-08	9.19909e-05	6.66697	0.712521	0.504381	-0.20814	22	42760647	F	II		IGR	shelf	IGR-shelf	chr22:42764389-42765248	NA	NA				cg15770575
-0.230852	0.821428	-5.64799	6.60848e-08	9.19909e-05	6.65653	0.887941	0.648215	-0.239726	14	103468582	F	I	CDC42BPB	Body	opensea	Body-opensea		NA	NA		rs2269324		cg20043258
-0.230614	0.622415	-5.64786	6.61251e-08	9.19909e-05	6.65593	0.678369	0.476702	-0.201667	X	9866388	F	II	SHROOM2	Body	shelf	Body-shelf	chrX:9863527-9863822	TRUE	NA		rs2073944		cg00391379
-0.230581	0.680605	-5.64735	6.62935e-08	9.19909e-05	6.65345	0.745772	0.510897	-0.234875	17	46640347	F	II	HOXB3	5'UTR	shore	5'UTR-shore	chr17:46641534-46642110	NA	NA		rs76034280		cg12570134
-0.230553	0.908911	-5.64711	6.63704e-08	9.19909e-05	6.65232	0.946892	0.810001	-0.136891	1	3159645	R	I	PRDM16	Body	shore	Body-shore	chr1:3157509-3158300	NA	NA				cg13867039
-0.230548	0.652819	-5.64692	6.64336e-08	9.19909e-05	6.65139	0.697614	0.536166	-0.161448	7	128312406	R	II	FAM71F2	5'UTR	opensea	5'UTR-opensea		NA	NA				cg09284397
-0.230472	0.78234	-5.64363	6.75127e-08	9.31571e-05	6.63567	0.836929	0.640182	-0.196747	2	100056660	R	II	REV1	Body	opensea	Body-opensea		NA	TRUE				cg23527387
-0.23035	0.700113	-5.64109	6.83559e-08	9.39908e-05	6.62355	0.760741	0.542226	-0.218515	8	1808475	R	I	ARHGEF10	Body	opensea	Body-opensea		NA	NA				cg03726963
-0.230098	0.823534	-5.63227	7.13763e-08	9.78019e-05	6.58136	0.865494	0.714264	-0.15123	6	28195028	F	II	ZNF193	Body	shore	Body-shore	chr6:28192961-28193284	NA	NA				cg19226100
-0.230065	0.593015	-5.62831	7.27709e-08	9.93667e-05	6.56247	0.658521	0.422427	-0.236094	12	54867332	R	I	GTSF1	5'UTR	opensea	5'UTR-opensea		NA	NA				cg18211706
-0.230033	0.879051	-5.62518	7.38927e-08	0.000100549	6.54755	0.895262	0.836835	-0.0584262	16	11176108	F	II	CLEC16A	Body	opensea	Body-opensea		NA	TRUE				cg01690625
-0.229757	0.601188	-5.62067	7.55425e-08	0.00010244	6.526	0.680119	0.395637	-0.284482	12	54867429	R	I	GTSF1	TSS200	opensea	TSS200-opensea		NA	NA				cg10088332
-0.229735	0.774829	-5.61826	7.64366e-08	0.000103038	6.51452	0.83831	0.609515	-0.228795	16	85433718	F	I		IGR	opensea	IGR-opensea		NA	NA		rs12929971		cg08297616
-0.229663	0.772487	-5.61807	7.65075e-08	0.000103038	6.51362	0.817156	0.656163	-0.160992	1	85313514	F	II	LPAR3	Body	opensea	Body-opensea		NA	TRUE				cg21422605
-0.229615	0.823434	-5.61648	7.71044e-08	0.000103409	6.50603	0.854031	0.743755	-0.110276	6	32031820	R	II	TNXB	Body	opensea	Body-opensea		NA	NA			rs34349101	cg02270895
-0.229588	0.286252	-5.61526	7.75659e-08	0.000103409	6.50021	0.334993	0.159325	-0.175667	22	38861635	F	II		IGR	shelf	IGR-shelf	chr22:38863881-38864263	NA	NA		rs3761452		cg20793420
-0.229551	0.45166	-5.61524	7.75722e-08	0.000103409	6.50013	0.51886	0.27666	-0.2422	3	100328745	R	II	GPR128	1stExon	opensea	1stExon-opensea		NA	NA		rs72914695		cg04071964
-0.229498	0.563091	-5.6137	7.81572e-08	0.000103837	6.4928	0.605416	0.452871	-0.152545	8	144295059	R	II	GPIHBP1	TSS200	opensea	TSS200-opensea		NA	NA				cg14566475
-0.22948	0.639723	-5.61077	7.92842e-08	0.000104336	6.47883	0.68573	0.519914	-0.165815	3	187770324	F	II		IGR	opensea	IGR-opensea		NA	TRUE		rs75017244		cg12626957
-0.229453	0.45655	-5.61012	7.95357e-08	0.000104336	6.47574	0.519083	0.293704	-0.22538	2	107192564	F	II		IGR	opensea	IGR-opensea		NA	TRUE				cg24751773
-0.229413	0.814372	-5.60998	7.95899e-08	0.000104336	6.47508	0.85198	0.716435	-0.135546	16	85465589	R	II		IGR	shore	IGR-shore	chr16:85465046-85465284	NA	NA		rs922981		cg27074355
-0.22933	0.874492	-5.60988	7.96301e-08	0.000104336	6.47459	0.889024	0.836649	-0.0523744	17	44845861	F	II	WNT3	Body	shore	Body-shore	chr17:44847139-44847463	NA	NA				cg26781109
-0.229157	0.790915	-5.60898	7.99797e-08	0.000104336	6.47031	0.869707	0.585729	-0.283978	18	10589357	R	I		IGR	island	IGR-island	chr18:10589149-10589386	NA	NA				cg07277756
-0.229114	0.797855	-5.60861	8.01246e-08	0.000104336	6.46855	0.866181	0.619921	-0.24626	2	242139924	R	I	ANO7	Body	island	Body-island	chr2:242139773-242139985	NA	NA				cg09520857
-0.22908	0.789808	-5.60691	8.07919e-08	0.00010481	6.46046	0.86106	0.604256	-0.256803	16	85433676	F	I		IGR	opensea	IGR-opensea		NA	NA				cg08401628
-0.228912	0.630685	-5.60633	8.10218e-08	0.00010481	6.45768	0.676282	0.511942	-0.16434	2	47039669	F	II		IGR	opensea	IGR-opensea		TRUE	TRUE				cg11253886
-0.228795	0.615276	-5.60439	8.17921e-08	0.00010546	6.44845	0.662965	0.491087	-0.171878	7	36701016	R	II	AOAH	Body	opensea	Body-opensea		NA	NA	low-CpG:36667431-36667575			cg00390511
-0.228781	0.604939	-5.60353	8.2138e-08	0.00010556	6.44433	0.664991	0.448554	-0.216437	3	111584232	R	II	PHLDB2	5'UTR	opensea	5'UTR-opensea		NA	TRUE				cg24667736
-0.228751	0.765576	-5.60144	8.29789e-08	0.000106148	6.4344	0.809489	0.651218	-0.158271	3	126715062	R	II	PLXNA1	Body	opensea	Body-opensea		NA	TRUE				cg22888718
-0.22872	0.704136	-5.60105	8.31359e-08	0.000106148	6.43255	0.779805	0.507083	-0.272722	15	101023482	F	II	LASS3	Body	opensea	Body-opensea		NA	NA		rs72759135		cg19271242
-0.228678	0.443014	-5.59975	8.36645e-08	0.000106478	6.42637	0.487969	0.325943	-0.162026	15	75643091	R	II	NEIL1	Body	shelf	Body-shelf	chr15:75639595-75640743	NA	NA				cg07325820
-0.228567	0.62631	-5.59667	8.49328e-08	0.000107548	6.41169	0.691789	0.455793	-0.235996	7	100400274	R	II	EPHB4	3'UTR	opensea	3'UTR-opensea		TRUE	TRUE				cg22493616
-0.228441	0.754702	-5.59638	8.50527e-08	0.000107548	6.41032	0.805582	0.622199	-0.183383	2	217461746	F	II		IGR	opensea	IGR-opensea		NA	TRUE				cg19404835
-0.22838	0.624891	-5.59501	8.56215e-08	0.00010792	6.40382	0.6924	0.449087	-0.243312	7	601828	R	II	PRKAR1B	Body	shore	Body-shore	chr7:601121-601729	TRUE	NA				cg19125584
-0.228307	0.576825	-5.59303	8.64528e-08	0.00010862	6.39439	0.615756	0.475442	-0.140315	12	57595357	F	I	LRP1	Body	shore	Body-shore	chr12:57596968-57597309	NA	NA	low-CpG:55881609-55881875	rs35617674		cg25664021
-0.22811	0.685409	-5.58785	8.86613e-08	0.000111032	6.36978	0.726663	0.577976	-0.148687	11	45720337	R	II		IGR	opensea	IGR-opensea		NA	NA				cg25754035
-0.228025	0.931976	-5.58721	8.89368e-08	0.000111032	6.36676	0.949673	0.885892	-0.0637804	5	6667352	R	II	SRD5A1	Body	opensea	Body-opensea		NA	NA				cg11469319
-0.227975	0.607465	-5.58414	9.02764e-08	0.000112145	6.35218	0.670509	0.443287	-0.227222	10	1233675	R	II	ADARB2	Body	shelf	Body-shelf	chr10:1230813-1231214	NA	NA				cg17349486
-0.22771	0.744413	-5.58386	9.03991e-08	0.000112145	6.35085	0.765255	0.690137	-0.075118	7	2128505	R	II	MAD1L1	Body	opensea	Body-opensea		NA	NA				cg11838542
-0.227665	0.562629	-5.58149	9.14469e-08	0.000113088	6.33961	0.614902	0.426499	-0.188404	11	2128771	F	II		IGR	opensea	IGR-opensea		NA	NA				cg07194984
-0.227573	0.669755	-5.58003	9.20996e-08	0.000113538	6.33267	0.719136	0.541157	-0.177979	15	78527275	R	II	ACSBG1	TSS1500	opensea	TSS1500-opensea		NA	TRUE				cg05399703
-0.227222	0.594349	-5.57565	9.40851e-08	0.000115624	6.31187	0.660375	0.422406	-0.237969	2	217745721	R	II		IGR	opensea	IGR-opensea		NA	TRUE				cg21443659
-0.227	0.6014	-5.57343	9.51045e-08	0.000116438	6.30136	0.664074	0.438187	-0.225888	1	182922705	F	II	C1orf14	TSS200	shore	TSS200-shore	chr1:182921819-182922644	NA	NA				cg02721693
-0.226917	0.849055	-5.57292	9.53396e-08	0.000116438	6.29895	0.873939	0.784253	-0.0896864	7	139723923	R	II	PARP12	3'UTR	opensea	3'UTR-opensea		NA	NA				cg00193859
-0.226657	0.537652	-5.5714	9.60467e-08	0.000116514	6.29175	0.609985	0.349284	-0.260701	18	56337165	R	II	MALT1	TSS1500	shore	TSS1500-shore	chr18:56338211-56339277	NA	NA				cg15252509
-0.226365	0.529071	-5.57117	9.61534e-08	0.000116514	6.29066	0.588112	0.375318	-0.212794	6	32181764	F	II	NOTCH4	Body	opensea	Body-opensea		NA	NA				cg15318627
-0.22634	0.629443	-5.57088	9.6291e-08	0.000116514	6.28927	0.680345	0.496886	-0.183459	3	149934218	F	II		IGR	opensea	IGR-opensea		NA	TRUE				cg25214310
-0.226175	0.433633	-5.56843	9.74451e-08	0.000117509	6.27765	0.510568	0.233283	-0.277285	4	686870	F	I		IGR	shelf	IGR-shelf	chr4:682724-683079	NA	NA				cg21498785
-0.225888	0.574911	-5.56787	9.77111e-08	0.000117509	6.27499	0.641273	0.402093	-0.23918	17	46652938	R	II	HOXB4	3'UTR	shore	3'UTR-shore	chr17:46654053-46654369	NA	NA				cg10585948
-0.22584	0.270449	-5.5618	1.00632e-07	0.000120337	6.24627	0.307605	0.173686	-0.133919	22	30869272	R	II	SEC14L3	TSS1500	opensea	TSS1500-opensea		NA	NA				cg25750901
-0.225801	0.66826	-5.56172	1.00674e-07	0.000120337	6.24586	0.738589	0.485112	-0.253476	17	46673002	F	II	LOC404266	Body	shore	Body-shore	chr17:46673532-46674181	NA	NA				cg21864868
-0.225799	0.797442	-5.55538	1.03818e-07	0.000123471	6.21587	0.838927	0.689408	-0.149519	7	25703841	R	II		IGR	opensea	IGR-opensea		NA	NA				cg23417171
-0.225729	0.308298	-5.55517	1.03924e-07	0.000123471	6.21488	0.337843	0.231356	-0.106486	15	29212889	F	II	APBA2	TSS1500	opensea	TSS1500-opensea		NA	TRUE			rs76891859	cg18385440
-0.225724	0.810715	-5.55226	1.054e-07	0.000124628	6.20112	0.843015	0.726602	-0.116413	22	39966585	R	II	CACNA1I	TSS200	opensea	TSS200-opensea		NA	NA				cg03390717
-0.225705	0.330072	-5.55201	1.05532e-07	0.000124628	6.19991	0.383071	0.192053	-0.191018	2	86012225	F	II	ATOH8	Body	opensea	Body-opensea		TRUE	TRUE				cg21946195
-0.225576	0.841325	-5.55077	1.06166e-07	0.000124684	6.19407	0.871207	0.763507	-0.1077	2	238794837	R	II	RAMP1	Body	opensea	Body-opensea		NA	NA				cg07213181
-0.225555	0.810705	-5.55068	1.06213e-07	0.000124684	6.19363	0.875963	0.640763	-0.2352	7	150140053	R	I		IGR	opensea	IGR-opensea		NA	NA				cg27408238
-0.225526	0.463277	-5.54583	1.08741e-07	0.000126974	6.1707	0.520364	0.314614	-0.205751	1	207233419	R	II	PFKFB2	Body	opensea	Body-opensea		NA	TRUE				cg01710147
-0.22542	0.717712	-5.5457	1.0881e-07	0.000126974	6.17008	0.776453	0.564739	-0.211714	6	14933411	R	II		IGR	opensea	IGR-opensea		NA	TRUE				cg04357789
-0.22538	0.811324	-5.53983	1.11948e-07	0.000130075	6.14236	0.847436	0.717283	-0.130153	18	77337219	F	II		IGR	shore	IGR-shore	chr18:77339076-77339348	NA	TRUE			rs60130182	cg19618984
-0.225231	0.799838	-5.53925	1.12259e-07	0.000130075	6.13965	0.841224	0.692062	-0.149162	1	156109329	R	II	LMNA	3'UTR	shelf	3'UTR-shelf	chr1:156105707-156106171	NA	NA				cg09820673
-0.225218	0.639239	-5.53889	1.1246e-07	0.000130075	6.13791	0.682708	0.52604	-0.156667	1	2929594	R	II		IGR	shore	IGR-shore	chr1:2929155-2929376	TRUE	NA				cg17941579
-0.225187	0.656743	-5.53779	1.13056e-07	0.000130381	6.13276	0.706415	0.527389	-0.179026	4	74854148	R	II	PPBP	TSS1500	opensea	TSS1500-opensea		NA	NA				cg27192708
-0.225112	0.656506	-5.53691	1.13538e-07	0.000130555	6.12861	0.716071	0.50139	-0.214681	X	69642862	F	I	GDPD2	TSS200	opensea	TSS200-opensea		NA	NA				cg10986455
-0.225096	0.482354	-5.53367	1.15337e-07	0.000132236	6.11328	0.544551	0.320382	-0.224169	3	100328713	R	II	GPR128	1stExon	opensea	1stExon-opensea		NA	NA				cg23855093
-0.224849	0.690358	-5.53061	1.17058e-07	0.000133667	6.09884	0.739839	0.561501	-0.178338	20	61147144	R	II	C20orf166	TSS1500	shore	TSS1500-shore	chr20:61147457-61147787	NA	NA				cg02053807
-0.224669	0.792514	-5.52903	1.17954e-07	0.000133667	6.09141	0.815753	0.731995	-0.0837586	2	28579423	F	I		IGR	opensea	IGR-opensea		TRUE	TRUE				cg26803969
-0.224641	0.646295	-5.5286	1.18201e-07	0.000133667	6.08937	0.693943	0.522212	-0.171732	1	26700681	F	I	ZNF683	TSS1500	opensea	TSS1500-opensea		NA	NA				cg04028874
-0.224576	0.727749	-5.52846	1.18278e-07	0.000133667	6.08874	0.790203	0.565107	-0.225096	6	167536063	F	I	CCR6	5'UTR	opensea	5'UTR-opensea		NA	NA				cg21794222
-0.224503	0.84439	-5.52845	1.18284e-07	0.000133667	6.08869	0.878837	0.754682	-0.124155	9	92264216	R	II	LOC100129066	Body	opensea	Body-opensea		NA	TRUE				cg21243459
-0.224466	0.538584	-5.52749	1.18838e-07	0.000133908	6.08413	0.593577	0.395373	-0.198205	9	124344221	R	II	DAB2IP	Body	opensea	Body-opensea		NA	TRUE			rs78357017	cg14190522
-0.224418	0.714187	-5.52635	1.19495e-07	0.000134264	6.07876	0.763282	0.586335	-0.176948	3	51752143	F	II	GRM2	3'UTR	shelf	3'UTR-shelf	chr3:51749754-51750061	NA	NA				cg11727252
-0.224402	0.401595	-5.52233	1.21841e-07	0.000136509	6.05981	0.453065	0.267557	-0.185509	X	119868737	F	II		IGR	shore	IGR-shore	chrX:119866819-119867135	TRUE	NA				cg15600969
-0.224354	0.856528	-5.52015	1.2313e-07	0.000137527	6.04955	0.887126	0.776845	-0.110281	6	30131613	F	I	TRIM15	1stExon	opensea	1stExon-opensea		NA	TRUE				cg14815183
-0.224338	0.495375	-5.51961	1.23449e-07	0.000137527	6.04702	0.558642	0.330617	-0.228025	17	79376536	R	II	BAHCC1	Body	shore	Body-shore	chr17:79377529-79377870	NA	TRUE				cg27496296
-0.22421	0.521093	-5.51686	1.25101e-07	0.000138974	6.03407	0.588727	0.344963	-0.243765	2	15830172	F	I		IGR	opensea	IGR-opensea		NA	NA		rs10204749		cg22157099
-0.224169	0.782053	-5.51591	1.2568e-07	0.000139223	6.02957	0.814049	0.698728	-0.115321	16	3040021	R	II		IGR	opensea	IGR-opensea		NA	TRUE				cg26756193
-0.224169	0.466066	-5.51398	1.26855e-07	0.000139557	6.0205	0.520287	0.324864	-0.195422	17	47304116	F	II	PHOSPHO1	5'UTR	shore	5'UTR-shore	chr17:47301545-47302477	NA	NA				cg21280392
-0.224003	0.771217	-5.5139	1.269e-07	0.000139557	6.02015	0.824242	0.63313	-0.191112	12	92955405	R	II		IGR	opensea	IGR-opensea		NA	TRUE				cg20451050
-0.223886	0.291285	-5.51367	1.27046e-07	0.000139557	6.01903	0.337255	0.171573	-0.165682	6	29570008	R	II	GABBR1	3'UTR	opensea	3'UTR-opensea		NA	NA				cg02824029
-0.223883	0.544859	-5.51248	1.27778e-07	0.00013959	6.01343	0.628966	0.325829	-0.303137	22	43166281	R	I		IGR	island	IGR-island	chr22:43165947-43166287	TRUE	NA				cg15429214
-0.223876	0.737473	-5.51184	1.28172e-07	0.00013959	6.01043	0.818592	0.526225	-0.292368	17	46648582	F	II	HOXB3	5'UTR	opensea	5'UTR-opensea		NA	NA				cg06186155
-0.223827	0.705785	-5.51132	1.28493e-07	0.00013959	6.00799	0.744184	0.605786	-0.138398	10	73849106	F	II	SPOCK2	TSS1500	shore	TSS1500-shore	chr10:73846806-73848233	NA	TRUE		rs16929660		cg12752647
-0.223808	0.828069	-5.51097	1.28709e-07	0.00013959	6.00635	0.854717	0.758673	-0.096044	1	3427598	F	II	MEGF6	Body	island	Body-island	chr1:3427355-3427683	NA	NA				cg04391135
-0.223779	0.790226	-5.51074	1.2885e-07	0.00013959	6.00529	0.841233	0.657397	-0.183836	7	32099501	F	II	PDE1C	Body	opensea	Body-opensea		NA	TRUE				cg05090785
-0.223772	0.761763	-5.50602	1.31824e-07	0.00014242	5.98305	0.803789	0.652322	-0.151467	6	170238635	R	II		IGR	shore	IGR-shore	chr6:170239046-170239297	NA	NA				cg12931929
-0.223742	0.750901	-5.50536	1.32243e-07	0.00014248	5.97996	0.836831	0.527125	-0.309706	17	46651867	R	I	HOXB3	TSS200	shelf	TSS200-shelf	chr17:46654053-46654369	NA	NA				cg04117801
-0.223565	0.744522	-5.50192	1.34453e-07	0.000144292	5.96381	0.791315	0.622665	-0.168651	1	226739902	F	II	C1orf95	Body	shelf	Body-shelf	chr1:226736354-226737412	NA	NA				cg11211263
-0.223442	0.809925	-5.50161	1.34659e-07	0.000144292	5.96231	0.872498	0.646972	-0.225526	18	10589360	R	II		IGR	island	IGR-island	chr18:10589149-10589386	NA	NA				cg25239095
-0.223364	0.702522	-5.50061	1.35304e-07	0.000144412	5.95765	0.760932	0.550411	-0.210521	1	177938408	F	II	SEC16B	5'UTR	opensea	5'UTR-opensea		NA	NA		rs6682862		cg00647232
-0.223122	0.857526	-5.49945	1.36067e-07	0.000144412	5.95218	0.892218	0.767185	-0.125033	2	1065770	F	II	SNTG2	Body	opensea	Body-opensea		NA	NA		rs60054143		cg16214826
-0.22311	0.920056	-5.49919	1.36234e-07	0.000144412	5.95098	0.939976	0.868183	-0.0717925	1	228079125	F	I		IGR	shelf	IGR-shelf	chr1:228075377-228075750	NA	NA				cg01520309
-0.222901	0.479056	-5.49918	1.36239e-07	0.000144412	5.95094	0.517335	0.379373	-0.137962	14	101700091	R	II		IGR	opensea	IGR-opensea		NA	TRUE				cg26393534
-0.222694	0.826451	-5.49839	1.3676e-07	0.000144457	5.94722	0.865794	0.723995	-0.141799	11	36164090	F	II	LDLRAD3	Body	opensea	Body-opensea		NA	TRUE				cg04583074
-0.222509	0.6892	-5.498	1.37017e-07	0.000144457	5.9454	0.733044	0.575023	-0.158022	17	25872931	F	II	KSR1	5'UTR	opensea	5'UTR-opensea		NA	TRUE				cg04561005
-0.222483	0.717197	-5.49528	1.38829e-07	0.000145976	5.93259	0.770701	0.577864	-0.192837	14	103468473	R	II	CDC42BPB	Body	opensea	Body-opensea		NA	NA				cg13164814
-0.222447	0.749405	-5.49466	1.39244e-07	0.000146023	5.92968	0.795552	0.629229	-0.166323	11	33744977	R	II	CD59	5'UTR	opensea	5'UTR-opensea		NA	TRUE				cg07440264
-0.222256	0.634507	-5.49322	1.40213e-07	0.000146457	5.92292	0.703298	0.455365	-0.247933	1	92953907	F	II	GFI1	TSS1500	shore	TSS1500-shore	chr1:92945907-92952609	NA	NA				cg01766941
-0.222166	0.727545	-5.49294	1.40403e-07	0.000146457	5.92161	0.785146	0.577541	-0.207605	12	113528764	R	II	DTX1	Body	shelf	Body-shelf	chr12:113530914-113531476	NA	NA				cg17955329
-0.222152	0.6515	-5.49098	1.41736e-07	0.000147152	5.9124	0.681241	0.574049	-0.107192	19	45429910	R	II	APOC1P1	TSS200	opensea	TSS200-opensea		NA	NA				cg00587465
-0.222132	0.736168	-5.49086	1.41818e-07	0.000147152	5.91184	0.767652	0.654179	-0.113474	4	153895184	R	II	FHDC1	Body	shore	Body-shore	chr4:153897051-153897360	NA	NA				cg09315464
-0.222129	0.808419	-5.49008	1.42349e-07	0.000147163	5.90819	0.851705	0.695694	-0.156011	5	6492253	R	II	UBE2QL1	3'UTR	opensea	3'UTR-opensea		NA	NA				cg07895206
-0.222058	0.835612	-5.48975	1.42577e-07	0.000147163	5.90663	0.849262	0.800065	-0.0491972	17	62051767	F	II	SCN4A	TSS1500	opensea	TSS1500-opensea		TRUE	TRUE				cg25507121
-0.222051	0.734238	-5.48879	1.43235e-07	0.000147387	5.90214	0.762527	0.66057	-0.101957	15	42130650	R	II	JMJD7-PLA2G4B	Body	opensea	Body-opensea		TRUE	NA				cg13038025
-0.221912	0.859381	-5.48834	1.43543e-07	0.000147387	5.90005	0.885432	0.791539	-0.0938929	8	143597497	R	II	BAI1	Body	opensea	Body-opensea		NA	NA				cg19083914
-0.221912	0.649289	-5.48731	1.44256e-07	0.000147733	5.89522	0.731411	0.435432	-0.295978	9	128650501	F	II	PBX3	Body	opensea	Body-opensea		NA	TRUE			rs62567246	cg13813086
-0.221894	0.650466	-5.4862	1.45033e-07	0.000148143	5.88999	0.711237	0.492208	-0.21903	11	102826565	R	II	MMP13	TSS200	opensea	TSS200-opensea		NA	NA				cg19620758
-0.221751	0.547658	-5.48536	1.45621e-07	0.000148359	5.88605	0.612697	0.378287	-0.23441	10	13091949	F	II		IGR	opensea	IGR-opensea		NA	NA				cg11891925
-0.2217	0.877727	-5.48183	1.48116e-07	0.000150511	5.86949	0.911531	0.789694	-0.121837	3	189700284	R	II	LEPREL1	Body	opensea	Body-opensea		NA	TRUE				cg21381949
-0.221595	0.603985	-5.48038	1.49153e-07	0.000151174	5.86269	0.669625	0.433049	-0.236576	2	31637849	R	II	XDH	TSS1500	opensea	TSS1500-opensea		NA	NA				cg09842053
-0.2211	0.884995	-5.47959	1.49716e-07	0.000151354	5.85903	0.912662	0.812945	-0.0997169	8	48474400	R	II	KIAA0146	Body	opensea	Body-opensea		NA	TRUE				cg08165361
-0.221078	0.67126	-5.47715	1.51488e-07	0.000152715	5.84756	0.689195	0.624554	-0.064641	6	32032689	R	II	TNXB	Body	opensea	Body-opensea		NA	NA			rs35206129	cg25355006
-0.221044	0.515595	-5.4762	1.5218e-07	0.000152715	5.84312	0.58528	0.334124	-0.251156	10	72545473	F	II	C10orf27	TSS1500	opensea	TSS1500-opensea		NA	NA				cg00187299
-0.221026	0.733031	-5.47597	1.5235e-07	0.000152715	5.84203	0.777508	0.617204	-0.160304	10	112260867	R	II	DUSP5	Body	shelf	Body-shelf	chr10:112257163-112258684	TRUE	NA				cg10080966
-0.220988	0.786092	-5.47362	1.54081e-07	0.000152715	5.83102	0.821929	0.692766	-0.129162	14	105193326	F	II	ADSSL1	Body	shelf	Body-shelf	chr14:105189927-105190864	NA	NA				cg21083556
-0.220967	0.824682	-5.47356	1.54119e-07	0.000152715	5.83078	0.858588	0.736385	-0.122204	1	22155384	F	II	HSPG2	Body	island	Body-island	chr1:22155300-22155565	NA	NA		rs74747362		cg11821759
-0.220953	0.698959	-5.47354	1.54138e-07	0.000152715	5.83066	0.783281	0.47937	-0.303911	18	10589150	R	II		IGR	island	IGR-island	chr18:10589149-10589386	NA	NA				cg05000761
-0.220911	0.594127	-5.47329	1.54322e-07	0.000152715	5.8295	0.643642	0.465183	-0.178459	6	30132226	R	II	TRIM15	Body	opensea	Body-opensea		NA	NA				cg09624858
-0.220853	0.36373	-5.47251	1.54903e-07	0.000152715	5.82584	0.427822	0.196822	-0.231	2	64440295	F	II		IGR	opensea	IGR-opensea		NA	TRUE				cg26164488
-0.220801	0.428722	-5.4723	1.55056e-07	0.000152715	5.82488	0.482014	0.289942	-0.192072	X	129519061	F	II	GPR119	1stExon	opensea	1stExon-opensea		NA	NA				cg14942312
-0.220723	0.665185	-5.47176	1.55462e-07	0.000152715	5.82233	0.737731	0.476261	-0.26147	7	2761760	R	I		IGR	shelf	IGR-shelf	chr7:2758004-2758257	NA	NA				cg06123807
-0.220719	0.599763	-5.47169	1.5551e-07	0.000152715	5.82203	0.656817	0.451186	-0.205632	16	16083164	R	II	ABCC1	Body	opensea	Body-opensea		NA	TRUE				cg09109383
-0.220717	0.847992	-5.47141	1.55722e-07	0.000152715	5.8207	0.869586	0.791756	-0.0778298	19	8204480	R	II	FBN3	Body	shelf	Body-shelf	chr19:8201068-8201350	TRUE	TRUE				cg07638689
-0.220669	0.942271	-5.47042	1.56468e-07	0.000153065	5.81605	0.982373	0.837839	-0.144534	6	30131755	R	I	TRIM15	1stExon	opensea	1stExon-opensea		NA	TRUE				cg05664039
-0.22061	0.617725	-5.46853	1.5789e-07	0.000154064	5.80723	0.671335	0.478115	-0.193221	6	167536069	F	II	CCR6	5'UTR	opensea	5'UTR-opensea		NA	NA				cg15222091
-0.220447	0.722221	-5.46803	1.58273e-07	0.000154064	5.80487	0.780535	0.570364	-0.210171	19	13127873	R	II	NFIX	Body	shelf	Body-shelf	chr19:13120986-13124368	NA	NA				cg25556035
-0.220418	0.508578	-5.46735	1.58793e-07	0.000154188	5.80168	0.542569	0.420059	-0.122509	7	32772432	F	II	MIR550-2	TSS200	shelf	TSS200-shelf	chr7:32767535-32768848	NA	NA		rs2923266		cg23257859
-0.220284	0.880515	-5.46552	1.60188e-07	0.000154345	5.79315	0.913771	0.793911	-0.11986	2	2732572	R	I		IGR	opensea	IGR-opensea		NA	NA				cg21403609
-0.22011	0.361695	-5.46539	1.60294e-07	0.000154345	5.79251	0.406144	0.245941	-0.160203	20	36153642	R	II	BLCAP	5'UTR	shelf	5'UTR-shelf	chr20:36156022-36156669	TRUE	TRUE				cg24890964
-0.220028	0.729003	-5.46486	1.60695e-07	0.000154345	5.79007	0.782759	0.589012	-0.193747	7	20447707	F	II	ITGB8	Body	opensea	Body-opensea		NA	TRUE				cg14959425
-0.220009	0.623754	-5.46463	1.60878e-07	0.000154345	5.78897	0.678783	0.480448	-0.198335	4	26789915	F	II		IGR	opensea	IGR-opensea		NA	TRUE				cg19719391
-0.220009	0.58884	-5.46458	1.60917e-07	0.000154345	5.78873	0.642203	0.449876	-0.192327	17	40799848	F	II		IGR	opensea	IGR-opensea		NA	NA		rs78584750		cg13250566
-0.21999	0.63342	-5.46323	1.61965e-07	0.000154972	5.78241	0.697786	0.465802	-0.231984	4	154155288	F	II	TRIM2	Body	opensea	Body-opensea		TRUE	TRUE				cg18566555
-0.219924	0.423668	-5.46229	1.62693e-07	0.000155292	5.77804	0.471956	0.297916	-0.17404	3	123372199	R	II	MYLK	Body	opensea	Body-opensea		TRUE	TRUE				cg13066481
-0.219722	0.498631	-5.45842	1.65745e-07	0.000157209	5.75993	0.552391	0.35863	-0.193761	11	118393450	F	II	MLL	3'UTR	opensea	3'UTR-opensea		NA	NA				cg14242895
-0.219717	0.940347	-5.45829	1.6585e-07	0.000157209	5.75932	0.981056	0.834335	-0.146721	6	30131749	R	I	TRIM15	1stExon	opensea	1stExon-opensea		NA	TRUE				cg23778358
-0.219616	0.609524	-5.45822	1.65902e-07	0.000157209	5.75901	0.645105	0.516865	-0.128239	2	128293186	F	II	MYO7B	TSS200	opensea	TSS200-opensea		NA	NA				cg22529396
-0.219605	0.583994	-5.4564	1.67355e-07	0.000158205	5.75052	0.638601	0.441789	-0.196813	7	140015868	F	II		IGR	opensea	IGR-opensea		TRUE	TRUE				cg21210409
-0.219302	0.73422	-5.45531	1.68231e-07	0.000158652	5.74543	0.821173	0.507782	-0.31339	17	46648533	F	I	HOXB3	5'UTR	opensea	5'UTR-opensea		NA	NA				cg04800503
-0.219269	0.537957	-5.45375	1.69494e-07	0.000159461	5.73814	0.602904	0.368824	-0.23408	3	52260373	F	II	TLR9	TSS200	opensea	TSS200-opensea		NA	NA		rs5743839		cg11855705
-0.219268	0.812202	-5.45179	1.711e-07	0.000160587	5.72896	0.868536	0.665501	-0.203035	5	132583129	F	II	FSTL4	Body	opensea	Body-opensea		NA	TRUE				cg08549011
-0.219202	0.72338	-5.4497	1.72822e-07	0.000161817	5.7192	0.76673	0.610489	-0.156241	10	78864253	F	II	KCNMA1	Body	opensea	Body-opensea		NA	TRUE				cg15754112
-0.219095	0.635207	-5.44671	1.75316e-07	0.000163763	5.70525	0.690844	0.490318	-0.200525	5	141242687	F	I	PCDH1	Body	opensea	Body-opensea		NA	NA				cg15646543
-0.219075	0.560028	-5.44587	1.76018e-07	0.000164029	5.70136	0.621305	0.400452	-0.220853	6	21808465	R	I	FLJ22536	Body	opensea	Body-opensea		NA	TRUE				cg19988367
-0.219069	0.858439	-5.44352	1.78009e-07	0.000165492	5.6904	0.880285	0.80155	-0.0787343	7	158820591	F	II		IGR	shelf	IGR-shelf	chr7:158823178-158824316	TRUE	NA		rs2301897		cg17987982
-0.21903	0.775007	-5.44099	1.80182e-07	0.00016686	5.67858	0.805005	0.696888	-0.108117	15	44204582	R	II	FRMD5	Body	opensea	Body-opensea		NA	TRUE				cg09824558
-0.218944	0.693144	-5.44082	1.80329e-07	0.00016686	5.67779	0.745599	0.556543	-0.189056	10	21803711	F	II	C10orf140	3'UTR	shore	3'UTR-shore	chr10:21805197-21805459	NA	NA				cg01443922
-0.218872	0.699594	-5.43714	1.83535e-07	0.000169428	5.66062	0.73564	0.605722	-0.129918	6	43958679	R	II		IGR	opensea	IGR-opensea		NA	TRUE				cg23906612
-0.218805	0.700639	-5.43572	1.84783e-07	0.00017018	5.65403	0.75338	0.563292	-0.190089	6	30860905	F	II	DDR1	Body	opensea	Body-opensea		NA	NA				cg01936707
-0.218794	0.746579	-5.43442	1.85941e-07	0.000170847	5.64794	0.797243	0.614643	-0.1826	15	64056664	F	II	HERC1	Body	opensea	Body-opensea		NA	TRUE				cg12364786
-0.218792	0.770167	-5.43313	1.87088e-07	0.00017146	5.64195	0.806693	0.675048	-0.131645	6	3152428	R	II	BPHL	Body	shore	Body-shore	chr6:3154104-3154746	NA	NA				cg00661855
-0.21865	0.893196	-5.43269	1.8748e-07	0.00017146	5.63991	0.925813	0.808255	-0.117558	1	205011227	F	I	CNTN2	TSS1500	opensea	TSS1500-opensea		NA	NA				cg19917714
-0.218581	0.490071	-5.4293	1.9055e-07	0.000173535	5.6241	0.515181	0.42468	-0.0905012	19	12096091	R	II		IGR	shelf	IGR-shelf	chr19:12098571-12098950	NA	NA				cg25605290
-0.218515	0.867551	-5.42921	1.90632e-07	0.000173535	5.62368	0.897388	0.78985	-0.107538	13	22666424	R	II		IGR	opensea	IGR-opensea		NA	TRUE				cg08421478
-0.218384	0.756583	-5.42689	1.92757e-07	0.000175065	5.61288	0.799695	0.644314	-0.155381	20	4702581	R	II	PRND	5'UTR	opensea	5'UTR-opensea		NA	NA				cg09906458
-0.218301	0.723986	-5.42546	1.94074e-07	0.000175855	5.60625	0.772645	0.597269	-0.175377	19	5250376	R	I	PTPRS	Body	shore	Body-shore	chr19:5250458-5250668	NA	NA				cg21488876
-0.21807	0.842295	-5.42491	1.94583e-07	0.00017591	5.6037	0.869373	0.77178	-0.0975937	1	44087746	F	II	PTPRF	3'UTR	opensea	3'UTR-opensea		NA	NA				cg14829883
-0.21797	0.451542	-5.42315	1.96225e-07	0.000176698	5.59552	0.534974	0.234273	-0.300701	12	54867454	R	I	GTSF1	TSS200	opensea	TSS200-opensea		NA	NA				cg20451566
-0.217918	0.62851	-5.42302	1.96353e-07	0.000176698	5.59488	0.688849	0.471379	-0.21747	19	14591301	R	I	GIPC1	Body	island	Body-island	chr19:14591032-14591308	TRUE	NA			rs71794739	cg19517476
-0.217878	0.679804	-5.42161	1.97677e-07	0.000177483	5.58834	0.768809	0.44802	-0.320789	2	8343710	R	I		IGR	opensea	IGR-opensea		NA	NA				cg23079012
-0.21784	0.642364	-5.42026	1.98955e-07	0.000178224	5.58206	0.709076	0.468636	-0.24044	8	1824904	R	II	ARHGEF10	Body	shelf	Body-shelf	chr8:1821602-1821914	NA	NA				cg08980014
-0.217788	0.942643	-5.41657	2.02488e-07	0.000180976	5.56492	0.954153	0.912668	-0.041485	16	68406461	R	II	SMPD3	5'UTR	shore	5'UTR-shore	chr16:68404907-68406273	NA	NA				cg04747382
-0.217778	0.633389	-5.41511	2.03912e-07	0.000181836	5.5581	0.679931	0.512185	-0.167746	6	30860887	R	II	DDR1	Body	opensea	Body-opensea		NA	NA				cg16111190
-0.217764	0.565231	-5.41429	2.04712e-07	0.000182136	5.55429	0.632034	0.391266	-0.240769	1	159046451	R	II	AIM2	5'UTR	opensea	5'UTR-opensea		NA	NA				cg27541604
-0.217614	0.326848	-5.41303	2.05947e-07	0.000182822	5.54843	0.360908	0.23815	-0.122758	1	60197222	F	II	FGGY	Body	opensea	Body-opensea		NA	TRUE				cg00502597
-0.217509	0.520821	-5.4121	2.06856e-07	0.000182834	5.54414	0.581783	0.362066	-0.219717	6	32049622	R	II	TNXB	Body	shelf	Body-shelf	chr6:32046815-32047094	NA	NA				cg08753391
-0.21747	0.562013	-5.41207	2.06891e-07	0.000182834	5.54398	0.613874	0.426959	-0.186915	9	22203744	F	II		IGR	opensea	IGR-opensea		NA	TRUE				cg13819609
-0.217421	0.465216	-5.40954	2.09405e-07	0.000184292	5.53222	0.531668	0.292162	-0.239507	17	55942898	R	II	CUEDC1	3'UTR	shelf	3'UTR-shelf	chr17:55939088-55939591	NA	NA				cg00968616
-0.217395	0.670258	-5.40946	2.09478e-07	0.000184292	5.53188	0.710976	0.56422	-0.146756	1	29459041	F	II		IGR	shore	IGR-shore	chr1:29460810-29461172	NA	NA				cg00867230
-0.217321	0.836389	-5.40752	2.1143e-07	0.000185138	5.52285	0.860613	0.773304	-0.0873092	14	50474012	F	II	C14orf182	1stExon	shelf	1stExon-shelf	chr14:50470015-50470419	NA	NA				cg21022906
-0.217192	0.456864	-5.40719	2.11758e-07	0.000185138	5.52134	0.5088	0.321614	-0.187185	3	66534050	F	II	LRIG1	Body	opensea	Body-opensea		NA	NA				cg06189394
-0.21708	0.776662	-5.4071	2.11852e-07	0.000185138	5.52091	0.826231	0.647576	-0.178655	13	80706924	F	II		IGR	opensea	IGR-opensea		NA	TRUE				cg20100768
-0.216638	0.597306	-5.40657	2.12386e-07	0.000185193	5.51846	0.658646	0.437568	-0.221078	3	4814459	R	II	ITPR1	Body	opensea	Body-opensea		NA	TRUE				cg10901633
-0.216557	0.645976	-5.40575	2.1322e-07	0.000185509	5.51464	0.71683	0.461462	-0.255368	1	92953256	F	II	GFI1	TSS1500	shore	TSS1500-shore	chr1:92945907-92952609	NA	NA				cg07805029
-0.216556	0.481148	-5.4048	2.14184e-07	0.000185936	5.51025	0.538822	0.330956	-0.207866	13	113706662	F	II	MCF2L	Body	shore	Body-shore	chr13:113705500-113705778	NA	NA				cg01015245
-0.216502	0.781905	-5.40285	2.16188e-07	0.000187263	5.50118	0.819314	0.684486	-0.134828	4	87752504	R	II	SLC10A6	Body	opensea	Body-opensea		TRUE	TRUE				cg18860310
-0.216499	0.896327	-5.40206	2.17001e-07	0.000187554	5.49753	0.930981	0.806085	-0.124896	3	87045569	F	II		IGR	opensea	IGR-opensea		NA	TRUE				cg15867626
-0.216437	0.810021	-5.39859	2.2062e-07	0.00018992	5.48143	0.874312	0.642596	-0.231715	17	79377850	R	I	BAHCC1	Body	island	Body-island	chr17:79377529-79377870	NA	NA				cg01623261
-0.216396	0.404118	-5.39821	2.21021e-07	0.00018992	5.47966	0.455849	0.269402	-0.186446	10	43429755	R	II		IGR	shore	IGR-shore	chr10:43428167-43429460	NA	NA				cg13443592
-0.216289	0.602545	-5.39805	2.21188e-07	0.00018992	5.47893	0.672616	0.420067	-0.252549	1	159046391	R	II	AIM2	5'UTR	opensea	5'UTR-opensea		NA	NA				cg11003133
-0.216165	0.769209	-5.39544	2.23955e-07	0.000191638	5.46682	0.816645	0.645678	-0.170967	2	27403477	F	II		IGR	opensea	IGR-opensea		NA	TRUE				cg03834116
-0.216118	0.834731	-5.39486	2.24572e-07	0.000191638	5.46414	0.865963	0.753398	-0.112566	19	39303698	R	II	LGALS4	5'UTR	opensea	5'UTR-opensea		NA	NA				cg19419519
-0.216052	0.452296	-5.39479	2.2465e-07	0.000191638	5.4638	0.512593	0.295272	-0.217321	4	5711301	F	II	EVC2	TSS200	shore	TSS200-shore	chr4:5713035-5713451	NA	TRUE		rs9790440		cg09558315
-0.215872	0.743299	-5.39349	2.26039e-07	0.000192405	5.4578	0.798952	0.598371	-0.200581	19	16199419	F	II	TPM4	Body	opensea	Body-opensea		NA	NA				cg07988171
-0.215823	0.354129	-5.39212	2.27522e-07	0.000192472	5.45144	0.404827	0.222101	-0.182726	3	122662340	R	II	SEMA5B	Body	opensea	Body-opensea		NA	TRUE				cg15475502
-0.215662	0.247448	5.39149	2.28208e-07	0.000192472	5.44851	0.170291	0.448376	0.278085	1	3310268	R	I	PRDM16	Body	island	Body-island	chr1:3310102-3311035	TRUE	TRUE				cg02390319
-0.215423	0.615202	-5.39145	2.28249e-07	0.000192472	5.44833	0.685063	0.433274	-0.251789	17	46671861	F	II	LOC404266	Body	shore	Body-shore	chr17:46673532-46674181	NA	NA		rs3054557		cg05487507
-0.215398	0.501712	-5.39129	2.28424e-07	0.000192472	5.44759	0.548481	0.379916	-0.168565	2	106055006	F	II	FHL2	1stExon	opensea	1stExon-opensea		NA	TRUE				cg10635061
-0.215361	0.830259	-5.39116	2.28565e-07	0.000192472	5.44699	0.859852	0.753192	-0.10666	19	13113482	R	II	NFIX	Body	island	Body-island	chr19:13113370-13113571	NA	TRUE				cg04646674
-0.215219	0.41624	-5.39001	2.29813e-07	0.000192839	5.44169	0.465974	0.286725	-0.17925	1	1104265	R	II	MIR429	TSS200	shelf	TSS200-shelf	chr1:1098043-1100584	NA	NA				cg06967105
-0.215045	0.726654	-5.38986	2.29981e-07	0.000192839	5.44097	0.77388	0.603668	-0.170212	1	207205525	R	II	C1orf116	5'UTR	opensea	5'UTR-opensea		NA	NA				cg01119135
-0.214958	0.486646	-5.38761	2.32458e-07	0.000194501	5.43054	0.546528	0.330705	-0.215823	14	105804208	R	II	PACS2	Body	opensea	Body-opensea		NA	TRUE				cg16419054
-0.214897	0.65201	-5.38651	2.33671e-07	0.000195101	5.42548	0.719259	0.476882	-0.242377	17	75260857	R	II		IGR	opensea	IGR-opensea		NA	TRUE				cg17611647
-0.214897	0.68273	-5.38333	2.37237e-07	0.000197659	5.41074	0.749925	0.507741	-0.242185	2	46456880	R	II		IGR	opensea	IGR-opensea		NA	TRUE				cg09567048
-0.21474	0.88853	-5.38238	2.38311e-07	0.00019813	5.40634	0.914925	0.819795	-0.0951304	1	2992414	R	II	PRDM16	Body	shore	Body-shore	chr1:2990030-2990718	NA	NA				cg25008795
-0.214713	0.618438	-5.38194	2.3881e-07	0.00019813	5.4043	0.68406	0.447545	-0.236516	17	46651952	F	II	HOXB3	TSS200	shelf	TSS200-shelf	chr17:46654053-46654369	NA	NA				cg24963001
-0.214681	0.31532	-5.38116	2.39693e-07	0.000198443	5.40071	0.356991	0.2068	-0.150191	X	53361783	R	II		IGR	opensea	IGR-opensea		NA	NA				cg07755264
-0.214544	0.688814	-5.38042	2.40539e-07	0.000198726	5.39728	0.747333	0.536421	-0.210912	6	167536056	R	II	CCR6	5'UTR	opensea	5'UTR-opensea		NA	NA				cg19954286
-0.214489	0.716562	-5.37735	2.44079e-07	0.000200855	5.38306	0.780075	0.551163	-0.228912	17	46652399	F	II	HOXB3	TSS1500	shore	TSS1500-shore	chr17:46654053-46654369	NA	NA				cg11060532
-0.214423	0.739952	-5.3773	2.44138e-07	0.000200855	5.38283	0.782946	0.627988	-0.154958	13	113753244	F	II		IGR	shore	IGR-shore	chr13:113750486-113751565	NA	NA				cg15893779
-0.214233	0.870901	-5.37526	2.46504e-07	0.000202378	5.37344	0.89945	0.796555	-0.102894	2	173080153	R	II		IGR	opensea	IGR-opensea		NA	TRUE				cg21350860
-0.214218	0.348023	-5.37338	2.48714e-07	0.000203768	5.36475	0.393832	0.228732	-0.1651	11	68444995	F	II		IGR	opensea	IGR-opensea		TRUE	TRUE				cg09546258
-0.21407	0.614496	-5.37126	2.51231e-07	0.000205401	5.35496	0.664102	0.485312	-0.17879	2	37703400	F	II		IGR	opensea	IGR-opensea		NA	TRUE				cg22938061
-0.213902	0.687859	-5.36952	2.53316e-07	0.000206676	5.34691	0.767389	0.48075	-0.286639	17	46651360	F	II	HOXB3	5'UTR	shelf	5'UTR-shelf	chr17:46654053-46654369	NA	NA				cg22053945
-0.213687	0.835562	-5.36888	2.54088e-07	0.00020685	5.34395	0.886285	0.703469	-0.182817	17	79377665	F	II	BAHCC1	Body	island	Body-island	chr17:79377529-79377870	NA	TRUE				cg07855465
-0.213586	0.718153	-5.36847	2.54581e-07	0.00020685	5.34206	0.780803	0.555002	-0.225801	17	78753887	F	II	RPTOR	Body	opensea	Body-opensea		NA	TRUE				cg15230985
-0.213421	0.618925	-5.36702	2.56348e-07	0.000207857	5.33533	0.669811	0.48641	-0.183401	10	21803830	R	II	C10orf140	3'UTR	shore	3'UTR-shore	chr10:21805197-21805459	NA	NA				cg26867545
-0.213296	0.519465	-5.36598	2.57613e-07	0.000208452	5.33054	0.562497	0.407401	-0.155096	19	39303775	F	II	LGALS4	TSS200	opensea	TSS200-opensea		NA	NA		rs12460580		cg06394229
-0.213292	0.66348	-5.36507	2.58723e-07	0.00020892	5.32636	0.725968	0.50075	-0.225218	10	101468959	F	II	ENTPD7	3'UTR	opensea	3'UTR-opensea		NA	TRUE				cg12608633
-0.213172	0.832442	-5.36272	2.61626e-07	0.000210455	5.3155	0.859971	0.760752	-0.0992188	1	9005719	R	II	CA6	TSS1500	opensea	TSS1500-opensea		NA	NA				cg00594907
-0.213131	0.660968	-5.36264	2.61722e-07	0.000210455	5.31514	0.723512	0.498092	-0.22542	17	40672083	F	II	ATP6V0A1	Body	opensea	Body-opensea		TRUE	TRUE				cg15269394
-0.21311	0.783805	-5.36224	2.62228e-07	0.000210455	5.31326	0.831268	0.660204	-0.171064	20	30196714	F	II		IGR	shore	IGR-shore	chr20:30196118-30196585	TRUE	NA				cg08276755
-0.21309	0.344715	-5.3614	2.63273e-07	0.000210863	5.30939	0.386415	0.23612	-0.150295	1	16484811	F	II		IGR	shelf	IGR-shelf	chr1:16481484-16482782	NA	NA				cg09063663
-0.21303	0.765033	-5.36046	2.64443e-07	0.000211079	5.30508	0.809873	0.648262	-0.161611	16	30348681	F	II		IGR	shore	IGR-shore	chr16:30346052-30346865	NA	NA				cg27281036
-0.213023	0.331434	-5.36032	2.64617e-07	0.000211079	5.30444	0.365816	0.241897	-0.123919	2	218793716	R	II	TNS1	5'UTR	opensea	5'UTR-opensea		NA	TRUE				cg20697464
-0.212832	0.804717	-5.3576	2.68048e-07	0.000213384	5.2919	0.858205	0.665427	-0.192778	6	166908811	R	I	RPS6KA2	Body	opensea	Body-opensea		NA	NA				cg09233791
-0.212815	0.791215	-5.35715	2.68626e-07	0.000213411	5.28981	0.817095	0.723818	-0.0932774	6	35454069	R	II	TEAD3	Body	island	Body-island	chr6:35453776-35454435	TRUE	NA				cg14909614
-0.212794	0.77154	-5.35465	2.71826e-07	0.000215125	5.27828	0.810524	0.670018	-0.140506	2	71047710	F	II	CLEC4F	1stExon	opensea	1stExon-opensea		NA	NA				cg15654136
-0.21278	0.768328	-5.35445	2.72083e-07	0.000215125	5.27736	0.803032	0.677953	-0.125079	7	104530865	F	II	LHFPL3	Body	opensea	Body-opensea		NA	NA				cg26268565
-0.212762	0.464403	-5.35419	2.72423e-07	0.000215125	5.27615	0.527984	0.298827	-0.229157	22	21369610	R	II	P2RX6	1stExon	shore	1stExon-shore	chr22:21368197-21368771	NA	TRUE				cg19592945
-0.212507	0.764021	-5.35298	2.73983e-07	0.000215555	5.27059	0.813734	0.634559	-0.179175	17	55371727	R	II	MSI2	Body	opensea	Body-opensea		NA	TRUE				cg26871347
-0.212425	0.795367	-5.35292	2.74065e-07	0.000215555	5.2703	0.855819	0.63794	-0.217878	7	150140172	F	I		IGR	opensea	IGR-opensea		NA	NA		rs73726126		cg27511611
-0.212418	0.665705	-5.35008	2.77769e-07	0.000218032	5.25724	0.707986	0.555598	-0.152389	4	4993033	F	II		IGR	opensea	IGR-opensea		TRUE	TRUE				cg22732126
-0.212416	0.677534	-5.34775	2.80858e-07	0.000220018	5.24648	0.756506	0.471877	-0.284629	9	128512035	F	II	PBX3	Body	shore	Body-shore	chr9:128508321-128510670	NA	NA				cg14288049
-0.212372	0.87778	-5.34598	2.83216e-07	0.000221424	5.23834	0.911162	0.790848	-0.120315	8	21961713	R	I	FAM160B2	3'UTR	opensea	3'UTR-opensea		NA	NA				cg03520938
-0.212351	0.744921	-5.33899	2.92743e-07	0.000228418	5.20615	0.770481	0.678357	-0.0921246	20	62705081	R	II	RGS19	3'UTR	island	3'UTR-island	chr20:62705080-62705943	NA	NA				cg10399899
-0.21229	0.456786	-5.33637	2.9639e-07	0.000230791	5.19411	0.518632	0.29573	-0.222901	3	178899170	F	II	PIK3CA	5'UTR	opensea	5'UTR-opensea		NA	TRUE				cg14553895
-0.212283	0.745143	-5.33582	2.97167e-07	0.000230791	5.19156	0.77225	0.674552	-0.0976973	14	68785498	R	II	RAD51L1	Body	opensea	Body-opensea		NA	TRUE				cg13539397
-0.212252	0.556226	-5.33555	2.97544e-07	0.000230791	5.19033	0.613159	0.407963	-0.205196	12	52628105	R	II	KRT7	Body	shore	Body-shore	chr12:52626793-52627577	NA	NA			rs74093359	cg14059257
-0.212119	0.437349	-5.33426	2.99367e-07	0.000231747	5.18439	0.493425	0.291319	-0.202106	7	1594949	R	II	TMEM184A	Body	shelf	Body-shelf	chr7:1590387-1591020	NA	TRUE				cg03564557
-0.211795	0.654404	-5.33327	3.00758e-07	0.000232109	5.17988	0.741371	0.427927	-0.313444	7	73753326	R	I	CLIP2	Body	island	Body-island	chr7:73752819-73753343	NA	NA				cg17353893
-0.21172	0.461251	-5.33287	3.01338e-07	0.000232109	5.178	0.508283	0.338773	-0.16951	17	1844037	F	II	RTN4RL1	Body	shelf	Body-shelf	chr17:1839989-1841209	TRUE	TRUE				cg27466709
-0.211714	0.685372	-5.33268	3.01604e-07	0.000232109	5.17714	0.739332	0.544853	-0.194479	2	242139830	F	II	ANO7	Body	island	Body-island	chr2:242139773-242139985	NA	NA		rs76538371		cg07901199
-0.21169	0.828789	-5.33063	3.04534e-07	0.00023371	5.16774	0.859647	0.748432	-0.111215	9	91390547	F	II		IGR	opensea	IGR-opensea		NA	TRUE				cg13493546
-0.211689	0.733557	-5.3304	3.04873e-07	0.00023371	5.16666	0.760836	0.662517	-0.0983184	10	135267330	R	II	LOC619207	TSS200	shelf	TSS200-shelf	chr10:135270783-135271061	NA	NA				cg12120360
-0.211681	0.448833	-5.32829	3.07919e-07	0.000235586	5.15698	0.494637	0.329554	-0.165082	1	197745159	R	II	DENND1B	TSS1500	shore	TSS1500-shore	chr1:197743931-197744788	NA	TRUE				cg21534578
-0.211582	0.593681	-5.32629	3.10838e-07	0.000237357	5.14781	0.664984	0.407995	-0.256988	9	37005935	F	II	PAX5	Body	shelf	Body-shelf	chr9:37002489-37002957	NA	NA				cg13751548
-0.211574	0.442067	-5.32428	3.13805e-07	0.000238879	5.13857	0.489645	0.318167	-0.171478	17	8311836	F	II		IGR	opensea	IGR-opensea		NA	NA				cg00061635
-0.211526	0.470924	-5.32389	3.1439e-07	0.000238879	5.13675	0.52471	0.330857	-0.193852	11	1689429	F	II	HCCA2	Body	opensea	Body-opensea		NA	NA		rs34011530		cg04938738
-0.211473	0.613838	-5.32371	3.14653e-07	0.000238879	5.13594	0.678297	0.445978	-0.232319	1	92953279	F	II	GFI1	TSS1500	shore	TSS1500-shore	chr1:92945907-92952609	NA	NA				cg09674502
-0.211448	0.728922	-5.32107	3.18599e-07	0.000241286	5.12382	0.769482	0.623298	-0.146184	7	2291960	F	II		IGR	shore	IGR-shore	chr7:2293276-2293576	NA	NA				cg08027265
-0.211412	0.834517	-5.32077	3.19051e-07	0.000241286	5.12244	0.868077	0.747119	-0.120958	11	1506936	F	II	HCCA2	Body	opensea	Body-opensea		TRUE	NA				cg13534999
-0.211409	0.483195	-5.31752	3.23978e-07	0.000244542	5.10753	0.532532	0.354711	-0.177821	4	26994740	F	II	STIM2	Body	opensea	Body-opensea		NA	TRUE				cg18777299
-0.211394	0.701982	-5.31696	3.24838e-07	0.000244721	5.10495	0.756903	0.558959	-0.197944	17	79378207	F	II	BAHCC1	Body	shore	Body-shore	chr17:79377529-79377870	NA	NA		rs67316991		cg11031567
-0.211301	0.277146	-5.31623	3.2596e-07	0.000245097	5.1016	0.326236	0.149307	-0.176929	17	76976057	F	II	LGALS3BP	1stExon	opensea	1stExon-opensea		TRUE	TRUE	low-CpG:74487527-74487676			cg11202345
-0.211244	0.568441	-5.31426	3.28996e-07	0.000246908	5.09258	0.614384	0.448797	-0.165587	8	1834174	F	II	ARHGEF10	Body	shelf	Body-shelf	chr8:1830748-1831008	NA	NA				cg14839837
-0.211113	0.535264	-5.31328	3.30523e-07	0.000247501	5.08808	0.609315	0.342423	-0.266892	5	177942856	F	II	COL23A1	Body	shelf	Body-shelf	chr5:177945808-177946121	NA	NA				cg09001527
-0.21101	0.58278	-5.31294	3.31045e-07	0.000247501	5.08654	0.674131	0.344887	-0.329245	12	1947479	F	I	CACNA2D4	Body	opensea	Body-opensea		NA	TRUE				cg24105081
-0.210921	0.598696	-5.31128	3.33649e-07	0.000248974	5.07893	0.653286	0.456534	-0.196752	17	76976267	R	II	LGALS3BP	TSS1500	opensea	TSS1500-opensea		TRUE	TRUE				cg25178683
-0.210912	0.794967	-5.31076	3.34465e-07	0.00024911	5.07655	0.823623	0.720339	-0.103284	7	214577	F	II	FAM20C	Body	shelf	Body-shelf	chr7:218309-218951	NA	TRUE		rs28499473		cg21984645
-0.210911	0.602453	-5.3102	3.35359e-07	0.000249305	5.07395	0.655347	0.464706	-0.190641	1	110764594	R	II	KCNC4	Body	shore	Body-shore	chr1:110765665-110766012	NA	NA				cg12723026
-0.210743	0.592764	-5.30948	3.36494e-07	0.000249676	5.07067	0.656485	0.426822	-0.229663	2	113884734	R	II	IL1RN	5'UTR	opensea	5'UTR-opensea		NA	NA				cg01991967
-0.210709	0.819436	-5.30699	3.40469e-07	0.000251966	5.05925	0.86218	0.708125	-0.154055	8	125713945	F	II	MTSS1	Body	opensea	Body-opensea		NA	TRUE		rs79030033		cg22516376
-0.210618	0.550976	-5.30674	3.40861e-07	0.000251966	5.05813	0.608006	0.402459	-0.205547	16	89167154	F	II	ACSF3	Body	island	Body-island	chr16:89167116-89167482	NA	NA				cg27424853
-0.210614	0.761598	-5.30613	3.41843e-07	0.000252217	5.05533	0.794004	0.677208	-0.116795	7	613222	R	I	PRKAR1B	Body	island	Body-island	chr7:612540-613739	NA	NA				cg00992090
-0.210521	0.331718	-5.30359	3.45961e-07	0.000254232	5.04368	0.386351	0.189445	-0.196906	18	77269319	F	II	NFATC1	Body	shore	Body-shore	chr18:77270793-77271160	NA	NA		rs34587142		cg23322122
-0.210241	0.391609	-5.30314	3.46691e-07	0.000254232	5.04163	0.451679	0.235177	-0.216502	2	9173664	R	II		IGR	opensea	IGR-opensea		NA	TRUE				cg06699555
-0.210192	0.460578	-5.30293	3.47028e-07	0.000254232	5.04069	0.520809	0.303729	-0.21708	1	167733310	R	II	MPZL1	Body	opensea	Body-opensea		NA	TRUE				cg15210526
-0.210171	0.519434	-5.30264	3.47508e-07	0.000254232	5.03934	0.576135	0.371777	-0.204358	9	91267411	F	II	LOC286238	TSS1500	opensea	TSS1500-opensea		NA	TRUE		rs78476599		cg03578548
-0.210141	0.766213	-5.3022	3.48236e-07	0.000254232	5.03731	0.817358	0.633024	-0.184333	2	232878174	R	II	DIS3L2	5'UTR	opensea	5'UTR-opensea		NA	TRUE				cg25806190
-0.210026	0.298312	5.30206	3.48453e-07	0.000254232	5.0367	0.224751	0.489876	0.265126	1	3310103	R	II	PRDM16	Body	island	Body-island	chr1:3310102-3311035	NA	TRUE				cg26846424
-0.209987	0.754934	-5.30043	3.51147e-07	0.000255724	5.02921	0.786243	0.673401	-0.112842	11	70072977	R	II		IGR	opensea	IGR-opensea		NA	TRUE				cg06159181
-0.209953	0.603978	-5.30003	3.51799e-07	0.000255725	5.02741	0.66303	0.450198	-0.212832	3	142926178	F	II		IGR	opensea	IGR-opensea		NA	TRUE				cg00183468
-0.209943	0.219107	-5.29888	3.53715e-07	0.000256643	5.02213	0.242493	0.158207	-0.0842859	7	128355289	F	II	FAM71F1	TSS200	opensea	TSS200-opensea		NA	NA				cg23525941
-0.209838	0.68691	-5.29832	3.54638e-07	0.000256839	5.0196	0.738465	0.552653	-0.185812	3	14593796	F	II		IGR	shelf	IGR-shelf	chr3:14597400-14597651	NA	NA		rs73133627		cg00801339
-0.209823	0.686939	-5.29557	3.59256e-07	0.000259705	5.00701	0.728488	0.578739	-0.149749	22	39966711	R	II	CACNA1I	TSS200	opensea	TSS200-opensea		NA	NA				cg18001869
-0.209717	0.602717	-5.29425	3.61493e-07	0.000260843	5.00098	0.672994	0.419705	-0.253289	3	121287348	R	II	ARGFX	5'UTR	opensea	5'UTR-opensea		NA	NA				cg26130383
-0.209677	0.462803	-5.29326	3.63195e-07	0.000261591	4.99641	0.521322	0.310411	-0.210911	1	9380800	F	I	SPSB1	5'UTR	opensea	5'UTR-opensea		NA	TRUE				cg19820919
-0.209557	0.775312	-5.29249	3.645e-07	0.000262051	4.99292	0.812792	0.677709	-0.135083	3	46778871	R	II		IGR	opensea	IGR-opensea		NA	NA				cg25374494
-0.209473	0.80355	-5.29204	3.65282e-07	0.000262134	4.99084	0.865453	0.642343	-0.22311	19	13135808	F	I	NFIX	Body	island	Body-island	chr19:13135317-13136169	NA	NA	low-CpG:12995149-12996848			cg06744585
-0.209464	0.703945	-5.29057	3.67807e-07	0.000263219	4.98414	0.746902	0.592076	-0.154826	19	2717932	R	II	DIRAS1	5'UTR	shore	5'UTR-shore	chr19:2717060-2717800	NA	NA				cg25511813
-0.209179	0.764555	-5.29001	3.68786e-07	0.000263219	4.98155	0.804417	0.660747	-0.143669	3	13679259	R	II	FBLN2	Body	island	Body-island	chr3:13679067-13679336	NA	NA				cg24866784
-0.209172	0.397208	-5.29	3.68802e-07	0.000263219	4.98151	0.453507	0.250593	-0.202914	2	128293239	R	II	MYO7B	TSS200	opensea	TSS200-opensea		NA	NA				cg09681043
-0.20912	0.501271	-5.2858	3.7615e-07	0.000267977	4.96233	0.570713	0.320433	-0.25028	22	26776311	F	II	SEZ6L	3'UTR	opensea	3'UTR-opensea		NA	NA			rs75138773	cg12636835
-0.209095	0.447541	-5.2845	3.78457e-07	0.000269133	4.95639	0.482731	0.355902	-0.126829	12	111873555	R	II	SH2B3	Body	opensea	Body-opensea		NA	TRUE				cg26501657
-0.209048	0.431672	-5.28094	3.84826e-07	0.000272762	4.94016	0.479801	0.306336	-0.173465	19	7799575	R	II		IGR	shelf	IGR-shelf	chr19:7794793-7796410	NA	NA				cg24418790
-0.209028	0.830958	-5.28087	3.84948e-07	0.000272762	4.93985	0.863725	0.745628	-0.118098	15	70744534	F	II		IGR	opensea	IGR-opensea		NA	TRUE			rs74703680	cg06836102
-0.208993	0.651928	-5.28002	3.86488e-07	0.000273361	4.93597	0.688197	0.557477	-0.13072	2	2030359	R	II	MYT1L	5'UTR	opensea	5'UTR-opensea		NA	NA				cg22200744
-0.208867	0.541293	-5.27897	3.88403e-07	0.000274222	4.93117	0.575622	0.451895	-0.123728	12	107637226	F	II		IGR	opensea	IGR-opensea		NA	TRUE				cg08720250
-0.208773	0.614661	-5.27671	3.92542e-07	0.000276396	4.92086	0.67384	0.460549	-0.213292	4	140058881	R	II	ELF2	5'UTR	opensea	5'UTR-opensea		NA	NA				cg19210858
-0.208734	0.52498	-5.27625	3.93388e-07	0.000276396	4.91877	0.590461	0.354455	-0.236006	11	130903135	F	II		IGR	opensea	IGR-opensea		TRUE	TRUE		rs890145		cg01464703
-0.208653	0.82998	-5.27614	3.93591e-07	0.000276396	4.91827	0.862707	0.744752	-0.117955	1	9005734	R	II	CA6	TSS200	opensea	TSS200-opensea		NA	NA				cg02981703
-0.208611	0.622812	-5.27534	3.95074e-07	0.000276943	4.91461	0.686654	0.456556	-0.230098	3	177370839	R	II		IGR	opensea	IGR-opensea		NA	TRUE				cg20187173
-0.208481	0.690488	-5.2741	3.97385e-07	0.000277741	4.90894	0.723378	0.604838	-0.118539	2	220282243	F	II	DES	TSS1500	shore	TSS1500-shore	chr2:220283200-220283750	NA	TRUE				cg19286687
-0.208407	0.837018	-5.27397	3.97624e-07	0.000277741	4.90835	0.864528	0.765378	-0.0991507	4	38180741	R	II		IGR	opensea	IGR-opensea		NA	TRUE				cg26543816
-0.208182	0.806003	-5.27313	3.99199e-07	0.000278347	4.90451	0.850722	0.689547	-0.161175	2	113975820	R	I	PAX8	3'UTR	opensea	3'UTR-opensea		NA	TRUE			rs55728802	cg09234973
-0.20814	0.744849	-5.2717	4.01883e-07	0.000279722	4.898	0.790662	0.625546	-0.165116	2	86560700	F	II	REEP1	Body	shelf	Body-shelf	chr2:86564242-86565068	NA	NA				cg15854001
-0.208127	0.444107	-5.26558	4.13579e-07	0.000287055	4.87011	0.491985	0.319426	-0.172558	12	7032991	F	II	ATN1	TSS1500	shelf	TSS1500-shelf	chr12:7036955-7037924	NA	NA				cg25316512
-0.208089	0.460301	-5.26542	4.13879e-07	0.000287055	4.8694	0.509643	0.331806	-0.177837	6	41603443	R	II		IGR	shore	IGR-shore	chr6:41604583-41606663	NA	NA				cg05181795
-0.208087	0.317424	-5.26303	4.18555e-07	0.000289787	4.85848	0.357101	0.2141	-0.143001	17	32690367	R	II	CCL1	TSS200	opensea	TSS200-opensea		NA	NA				cg22186223
-0.207966	0.722156	-5.26096	4.22633e-07	0.000291791	4.84906	0.765924	0.608175	-0.15775	17	76976245	R	II	LGALS3BP	TSS200	opensea	TSS200-opensea		NA	TRUE				cg22713958
-0.207948	0.702941	-5.26068	4.2318e-07	0.000291791	4.8478	0.747513	0.586867	-0.160646	2	231790529	R	II	GPR55	TSS1500	opensea	TSS1500-opensea		NA	NA			rs75125622	cg14254999
-0.207929	0.541203	-5.26043	4.23675e-07	0.000291791	4.84667	0.589051	0.416599	-0.172452	3	51751788	F	II	GRM2	Body	shore	Body-shore	chr3:51749754-51750061	NA	NA				cg12452300
-0.207908	0.693212	-5.25738	4.29763e-07	0.000295467	4.8328	0.728308	0.601816	-0.126492	8	68658943	F	II	CPA6	TSS1500	opensea	TSS1500-opensea		NA	NA				cg21860285
-0.207872	0.583568	-5.25677	4.30994e-07	0.000295796	4.83002	0.622494	0.482199	-0.140295	9	92040726	F	II	SEMA4D	5'UTR	opensea	5'UTR-opensea		NA	TRUE				cg13584258
-0.207866	0.552602	-5.25615	4.32241e-07	0.000296135	4.82721	0.613107	0.395037	-0.21807	1	85405081	R	I	MCOLN2	Body	opensea	Body-opensea		NA	TRUE				cg10230190
-0.207831	0.504745	-5.25528	4.34013e-07	0.000296832	4.82323	0.553636	0.377424	-0.176211	11	126572385	R	II	KIRREL3	Body	opensea	Body-opensea		NA	TRUE				cg12723492
-0.207767	0.61035	-5.25441	4.3578e-07	0.000297037	4.81928	0.654788	0.494628	-0.16016	15	70272395	F	II		IGR	opensea	IGR-opensea		NA	TRUE		rs34582762	rs34602877	cg04630490
-0.207729	0.713795	-5.25439	4.35824e-07	0.000297037	4.81919	0.744645	0.633456	-0.111188	19	14046666	R	II	PODNL1	Body	shelf	Body-shelf	chr19:14043645-14044211	TRUE	NA				cg15092231
-0.207605	0.370401	-5.25213	4.40457e-07	0.000299676	4.80891	0.433766	0.205386	-0.22838	8	96705765	R	II		IGR	opensea	IGR-opensea		NA	TRUE				cg21333674
-0.207552	0.5646	-5.25164	4.4147e-07	0.000299846	4.80668	0.611443	0.442615	-0.168828	5	131396253	R	II	IL3	TSS200	opensea	TSS200-opensea		NA	NA				cg00771722
-0.207548	0.585999	-5.25004	4.44787e-07	0.000301525	4.7994	0.627666	0.477494	-0.150172	17	74024829	R	II	EVPL	TSS1500	opensea	TSS1500-opensea		NA	NA				cg00498401
-0.207487	0.701402	-5.24971	4.45476e-07	0.000301525	4.7979	0.752048	0.569512	-0.182536	1	2996020	R	II	PRDM16	Body	shore	Body-shore	chr1:2997272-2997473	NA	NA			rs78094525	cg25308086
-0.207475	0.663962	-5.24836	4.48283e-07	0.000302453	4.79179	0.716118	0.528139	-0.187979	6	29573029	F	II	GABBR1	Body	opensea	Body-opensea		NA	NA		rs79679771		cg16232444
-0.207465	0.858107	-5.24808	4.48872e-07	0.000302453	4.79052	0.889078	0.777454	-0.111625	7	613593	F	II	PRKAR1B	Body	island	Body-island	chr7:612540-613739	NA	NA				cg02634043
-0.207453	0.62879	-5.24795	4.49154e-07	0.000302453	4.7899	0.675816	0.506327	-0.169489	4	5754217	R	II	EVC	Body	opensea	Body-opensea		NA	TRUE				cg23239150
-0.207419	0.773529	-5.24724	4.5065e-07	0.000302942	4.78667	0.840386	0.599422	-0.240964	22	46459024	R	II		IGR	shore	IGR-shore	chr22:46457095-46458028	NA	NA			rs34715065	cg19764731
-0.207367	0.338362	-5.24658	4.52045e-07	0.000303006	4.78367	0.379115	0.232236	-0.146879	11	66812262	R	II	SYT12	Body	opensea	Body-opensea		NA	TRUE				cg13851621
-0.207253	0.678695	-5.24646	4.52287e-07	0.000303006	4.78315	0.733526	0.535906	-0.197619	1	109735314	R	II	KIAA1324	Body	opensea	Body-opensea		NA	TRUE				cg08655800
-0.207241	0.314065	-5.2455	4.54334e-07	0.00030386	4.77876	0.34546	0.23231	-0.11315	15	40347163	R	II		IGR	opensea	IGR-opensea		TRUE	TRUE				cg27155939
-0.207131	0.780987	-5.2442	4.57092e-07	0.000305186	4.77288	0.80432	0.720224	-0.0840959	2	17819167	R	II	VSNL1	Body	opensea	Body-opensea		NA	TRUE				cg24987745
-0.207107	0.462481	-5.2435	4.58593e-07	0.000305281	4.76969	0.505676	0.349994	-0.155682	22	19170109	R	II	CLTCL1	Body	shelf	Body-shelf	chr22:19165061-19166816	NA	NA			rs5993558	cg24911827
-0.207085	0.625631	-5.24341	4.58788e-07	0.000305281	4.76928	0.670103	0.509821	-0.160281	3	52864816	R	II	ITIH4	TSS200	opensea	TSS200-opensea		NA	NA				cg17890764
-0.207047	0.503644	-5.24158	4.6272e-07	0.000307265	4.76099	0.562498	0.350379	-0.212119	17	63100218	R	II		IGR	shelf	IGR-shelf	chr17:63096756-63097000	NA	NA				cg25027367
-0.207004	0.873435	-5.2413	4.63333e-07	0.000307265	4.7597	0.90816	0.783007	-0.125152	7	2555549	R	I	LFNG	Body	shelf	Body-shelf	chr7:2558371-2559967	TRUE	NA				cg06423425
-0.206996	0.307673	-5.23976	4.66672e-07	0.000308959	4.75272	0.360192	0.170906	-0.189286	6	39195019	R	II	KCNK5	Body	shore	Body-shore	chr6:39196817-39197517	NA	NA				cg09130674
-0.20696	0.524796	-5.23821	4.7007e-07	0.000310686	4.74567	0.568577	0.410783	-0.157794	1	44509575	R	II		IGR	opensea	IGR-opensea		NA	NA				cg16583987
-0.206951	0.3243	-5.23772	4.71146e-07	0.000310874	4.74345	0.354428	0.245843	-0.108585	1	159914191	R	II	IGSF9	5'UTR	shore	5'UTR-shore	chr1:159915368-159915797	NA	NA				cg26104196
-0.206806	0.774929	-5.23674	4.73312e-07	0.000311437	4.73899	0.814979	0.670632	-0.144347	2	216659791	F	II		IGR	opensea	IGR-opensea		NA	TRUE				cg22242585
-0.206733	0.722806	-5.23628	4.74314e-07	0.000311437	4.73694	0.744508	0.666289	-0.0782191	8	7078402	F	II		IGR	shore	IGR-shore	chr8:7079069-7079671	NA	NA				cg19007031
-0.206677	0.814598	-5.23625	4.74375e-07	0.000311437	4.73681	0.847224	0.729633	-0.117591	15	99050082	R	II	FAM169B	5'UTR	opensea	5'UTR-opensea		NA	NA				cg26794812
-0.206669	0.526238	-5.23442	4.7845e-07	0.000312693	4.7285	0.57526	0.398578	-0.176682	19	18893683	F	I	COMP	3'UTR	shelf	3'UTR-shelf	chr19:18896515-18896860	NA	NA		rs77185131		cg08827584
-0.206507	0.534323	-5.23438	4.78552e-07	0.000312693	4.72829	0.589843	0.389742	-0.200101	1	204082391	R	II	SOX13	Body	opensea	Body-opensea		NA	TRUE				cg22346959
-0.206494	0.666833	-5.23432	4.78673e-07	0.000312693	4.72805	0.734561	0.49046	-0.244101	14	65704960	R	II		IGR	opensea	IGR-opensea		NA	TRUE				cg16536610
-0.20641	0.626191	-5.23262	4.8249e-07	0.000314663	4.72033	0.699431	0.435463	-0.263968	12	54867312	R	I	GTSF1	5'UTR	opensea	5'UTR-opensea		NA	NA				cg06809675
-0.206335	0.788449	-5.23169	4.84596e-07	0.000315514	4.7161	0.82361	0.696885	-0.126725	6	40551465	R	II	LRFN2	5'UTR	shelf	5'UTR-shelf	chr6:40554595-40555928	NA	NA				cg17298510
-0.206133	0.496075	-5.2312	4.85694e-07	0.000315706	4.7139	0.558191	0.334315	-0.223876	10	125792941	R	II	CHST15	Body	opensea	Body-opensea		TRUE	TRUE				cg13276580
-0.206122	0.666554	-5.22846	4.9194e-07	0.000318427	4.70148	0.745181	0.461798	-0.283382	17	46652501	R	II	HOXB3	TSS1500	shore	TSS1500-shore	chr17:46654053-46654369	NA	NA				cg02836478
-0.20602	0.36567	-5.22834	4.92231e-07	0.000318427	4.70091	0.423105	0.216101	-0.207004	17	39769213	R	II	KRT16	TSS200	opensea	TSS200-opensea		NA	NA		rs6503645		cg26336935
-0.205992	0.76679	-5.2283	4.9231e-07	0.000318427	4.70075	0.788312	0.710743	-0.0775683	5	148851518	F	II		IGR	opensea	IGR-opensea		NA	TRUE		rs79903469		cg11060666
-0.205984	0.625928	-5.2271	4.95065e-07	0.000319684	4.69533	0.697094	0.440599	-0.256495	2	135041380	F	I	MGAT5	Body	opensea	Body-opensea		NA	TRUE				cg18482303
-0.20597	0.767296	-5.22631	4.96899e-07	0.000320342	4.69174	0.799132	0.68439	-0.114742	17	8301118	R	II	RNF222	1stExon	opensea	1stExon-opensea		NA	NA				cg12920094
-0.205939	0.471785	-5.22498	5.00006e-07	0.000321817	4.68568	0.530002	0.320179	-0.209823	17	49012893	F	II		IGR	shelf	IGR-shelf	chr17:49008487-49009155	TRUE	NA				cg05526498
-0.205912	0.878001	-5.21935	5.13289e-07	0.000329827	4.66021	0.906488	0.803816	-0.102672	18	12030535	F	II	IMPA2	3'UTR	opensea	3'UTR-opensea		NA	NA				cg03474702
-0.205901	0.746426	-5.21884	5.14515e-07	0.000330075	4.65789	0.802249	0.601052	-0.201197	2	129106448	R	II		IGR	shelf	IGR-shelf	chr2:129103077-129104287	NA	TRUE				cg10149870
-0.205881	0.293291	-5.21471	5.24505e-07	0.000335802	4.63921	0.323571	0.214434	-0.109137	11	1718586	R	II	HCCA2	Body	shelf	Body-shelf	chr11:1715347-1715607	NA	NA				cg00490097
-0.205869	0.675733	-5.21444	5.25149e-07	0.000335802	4.63801	0.748779	0.48551	-0.263268	17	46651225	F	II	HOXB3	5'UTR	shelf	5'UTR-shelf	chr17:46654053-46654369	NA	NA				cg06395298
-0.205836	0.795597	-5.21285	5.29071e-07	0.00033776	4.63079	0.823284	0.723497	-0.0997868	14	64658673	R	II	SYNE2	Body	opensea	Body-opensea		NA	TRUE				cg09366982
-0.205831	0.557565	-5.21242	5.30113e-07	0.000337877	4.62888	0.610108	0.420733	-0.189376	3	194085842	F	II	LRRC15	5'UTR	opensea	5'UTR-opensea		TRUE	TRUE		rs9862837		cg12838168
-0.205822	0.832894	-5.2116	5.32142e-07	0.000338622	4.62516	0.877476	0.716796	-0.16068	17	77127487	F	I	HRNBP3	5'UTR	island	5'UTR-island	chr17:77127405-77127606	NA	NA				cg14715697
-0.205751	0.747737	-5.211	5.3364e-07	0.000338721	4.62243	0.8087	0.588978	-0.219722	1	2425860	R	I	PLCH2	Body	opensea	Body-opensea		NA	NA				cg17820022
-0.20569	0.27743	-5.21084	5.34021e-07	0.000338721	4.62174	0.328601	0.144173	-0.184428	12	98812695	F	II		IGR	opensea	IGR-opensea		TRUE	TRUE				cg05451210
-0.205676	0.367753	-5.20985	5.36493e-07	0.000339606	4.61725	0.414397	0.246287	-0.16811	11	11169707	R	II		IGR	opensea	IGR-opensea		TRUE	TRUE				cg16931664
-0.205632	0.500154	-5.20959	5.37143e-07	0.000339606	4.61608	0.57933	0.293968	-0.285362	16	89167018	R	II	ACSF3	Body	shore	Body-shore	chr16:89167116-89167482	NA	NA				cg09427016
-0.205607	0.497164	-5.20843	5.40049e-07	0.000340895	4.61084	0.55346	0.35056	-0.202901	22	43166139	R	I		IGR	island	IGR-island	chr22:43165947-43166287	TRUE	NA				cg13608545
-0.205547	0.454663	-5.20691	5.43882e-07	0.000342498	4.60397	0.518139	0.289359	-0.228781	16	85867170	R	I		IGR	shelf	IGR-shelf	chr16:85863381-85863601	NA	NA				cg06349450
-0.205519	0.627697	-5.20673	5.4433e-07	0.000342498	4.60317	0.670856	0.515303	-0.155552	1	38529973	F	II		IGR	opensea	IGR-opensea		TRUE	TRUE				cg18767964
-0.20548	0.475463	-5.20595	5.46324e-07	0.000343203	4.59961	0.548897	0.284228	-0.264669	4	24975754	F	I	CCDC149	5'UTR	opensea	5'UTR-opensea		NA	NA				cg17173896
-0.205394	0.511739	-5.205	5.48734e-07	0.0003434	4.59534	0.565865	0.370785	-0.19508	6	29576329	F	II	GABBR1	Body	opensea	Body-opensea		NA	NA		rs17218739		cg00667298
-0.205355	0.560184	-5.2049	5.4898e-07	0.0003434	4.5949	0.616664	0.413101	-0.203563	19	5132063	F	I	KDM4B	Body	shore	Body-shore	chr19:5133932-5134168	TRUE	TRUE				cg15174682
-0.205236	0.44047	-5.2048	5.49258e-07	0.0003434	4.59441	0.487412	0.318227	-0.169185	13	42120657	R	II		IGR	opensea	IGR-opensea		TRUE	TRUE				cg09244312
-0.205206	0.577575	-5.20219	5.55958e-07	0.000346698	4.58263	0.628248	0.445615	-0.182633	5	149012102	R	II	FLJ41603	3'UTR	opensea	3'UTR-opensea		TRUE	TRUE				cg01772439
-0.205196	0.601682	-5.20206	5.56296e-07	0.000346698	4.58204	0.672184	0.418081	-0.254103	19	33764439	R	II		IGR	island	IGR-island	chr19:33764349-33764551	TRUE	NA		rs77555116		cg06570476
-0.205164	0.415164	-5.20046	5.60438e-07	0.000348727	4.57484	0.473832	0.262383	-0.211448	1	1117625	F	I	TTLL10	Body	shore	Body-shore	chr1:1115574-1116006	NA	NA				cg10962754
-0.205106	0.701417	-5.19787	5.67222e-07	0.000352252	4.56315	0.754632	0.562838	-0.191794	1	182270482	F	II		IGR	opensea	IGR-opensea		NA	TRUE		rs2477187		cg07919760
-0.205072	0.496809	-5.19762	5.67895e-07	0.000352252	4.562	0.561605	0.328068	-0.233538	2	241390486	R	II	PP14571	Body	shore	Body-shore	chr2:241391876-241393598	NA	TRUE				cg11479811
-0.205066	0.638806	-5.19479	5.75388e-07	0.000356338	4.54927	0.68759	0.511767	-0.175822	11	117695493	F	II	FXYD2	Body	opensea	Body-opensea		NA	NA				cg07170302
-0.205042	0.474659	-5.1933	5.79397e-07	0.000358257	4.54252	0.545459	0.290281	-0.255178	4	24975717	F	II	CCDC149	5'UTR	opensea	5'UTR-opensea		NA	NA				cg22387323
-0.204979	0.641644	-5.19077	5.86249e-07	0.000361859	4.53111	0.702392	0.483447	-0.218944	5	153489773	F	II		IGR	opensea	IGR-opensea		NA	TRUE				cg11001536
-0.204959	0.790312	-5.1904	5.87254e-07	0.000361859	4.52944	0.811649	0.734748	-0.0769007	6	32032709	R	II	TNXB	Body	opensea	Body-opensea		NA	NA				cg13154622
-0.204901	0.615539	-5.19007	5.88159e-07	0.000361859	4.52795	0.666131	0.483788	-0.182343	10	131653136	R	II	EBF3	Body	opensea	Body-opensea		NA	NA			rs76611624	cg10728451
-0.204892	0.759789	-5.18979	5.88903e-07	0.000361859	4.52672	0.788893	0.683996	-0.104897	15	69867297	F	II		IGR	opensea	IGR-opensea		NA	TRUE		rs16953502		cg23529249
-0.204629	0.579722	-5.18935	5.90117e-07	0.000362039	4.52472	0.631024	0.446124	-0.1849	2	10344980	F	II	C2orf48	Body	opensea	Body-opensea		NA	NA				cg17979068
-0.204613	0.7329	-5.18767	5.94739e-07	0.000364306	4.51714	0.778005	0.615438	-0.162567	7	18043678	F	II		IGR	opensea	IGR-opensea		NA	TRUE				cg25046563
-0.204604	0.84562	-5.18654	5.97864e-07	0.000365639	4.51205	0.877429	0.762783	-0.114646	19	41629018	F	II	CYP2F1	Body	shore	Body-shore	chr19:41630485-41630794	NA	NA				cg27168410
-0.20454	0.862054	-5.18621	5.98774e-07	0.000365639	4.51057	0.898524	0.767081	-0.131443	7	22629474	F	II		IGR	opensea	IGR-opensea		NA	TRUE				cg18045685
-0.2045	0.707557	-5.18524	6.01484e-07	0.000366724	4.50619	0.752961	0.589319	-0.163641	6	43217925	F	II	TTBK1	Body	shelf	Body-shelf	chr6:43214369-43214591	NA	NA				cg13675015
-0.204428	0.64428	-5.18304	6.07636e-07	0.000369902	4.49631	0.710675	0.471378	-0.239297	17	46651745	R	II	HOXB3	5'UTR	shelf	5'UTR-shelf	chr17:46654053-46654369	NA	NA				cg24761525
-0.204391	0.740707	-5.18046	6.1495e-07	0.000373776	4.48469	0.796858	0.594479	-0.202379	12	26844579	F	II	ITPR2	Body	opensea	Body-opensea		TRUE	TRUE		rs78888635		cg00997853
-0.204385	0.906393	-5.17975	6.16985e-07	0.000374318	4.48148	0.9323	0.838927	-0.0933724	11	1985762	F	I		IGR	shore	IGR-shore	chr11:1986015-1986362	NA	NA				cg23475955
-0.204383	0.801525	-5.17926	6.18383e-07	0.000374318	4.47928	0.835345	0.713452	-0.121893	21	38934792	F	II		IGR	shore	IGR-shore	chr21:38935854-38936546	NA	NA				cg02010760
-0.204358	0.747212	-5.17915	6.18698e-07	0.000374318	4.47879	0.776028	0.67217	-0.103858	6	31733889	R	II	C6orf27	Body	opensea	Body-opensea		NA	NA				cg09630142
-0.204337	0.678401	-5.17838	6.20899e-07	0.000375059	4.47534	0.712883	0.588603	-0.124281	15	74692822	R	II		IGR	opensea	IGR-opensea		NA	TRUE				cg24996282
-0.204278	0.705201	-5.17784	6.22469e-07	0.000375059	4.47289	0.756268	0.572214	-0.184054	3	67699305	F	II	SUCLG2	Body	opensea	Body-opensea		NA	TRUE				cg18194850
-0.204277	0.583389	-5.17745	6.23601e-07	0.000375059	4.47112	0.641341	0.432474	-0.208867	2	149478494	F	II	EPC2	Body	opensea	Body-opensea		NA	TRUE				cg26872780
-0.204265	0.830687	-5.1774	6.23738e-07	0.000375059	4.47091	0.879702	0.703046	-0.176656	9	96780753	R	II		IGR	opensea	IGR-opensea		NA	TRUE				cg13595415
-0.204262	0.806827	-5.17401	6.33608e-07	0.000380412	4.45566	0.838383	0.724651	-0.113732	13	114804587	R	II	RASA3	Body	shore	Body-shore	chr13:114805719-114806500	TRUE	NA				cg17589836
-0.204238	0.609896	-5.17317	6.36072e-07	0.000380752	4.45189	0.687902	0.406757	-0.281144	17	47297268	F	I	ABI3	Body	island	Body-island	chr17:47296969-47297314	TRUE	NA		rs616338		cg03419646
-0.203963	0.550504	-5.17316	6.3611e-07	0.000380752	4.45184	0.609633	0.396522	-0.21311	15	74699653	R	II		IGR	shelf	IGR-shelf	chr15:74703053-74703255	TRUE	TRUE				cg18915456
-0.203953	0.737086	-5.1726	6.3775e-07	0.000381108	4.44934	0.758362	0.681682	-0.0766802	22	31612458	F	II	LIMK2	Body	shelf	Body-shelf	chr22:31608021-31608528	NA	NA				cg16932065
-0.203946	0.473779	-5.1723	6.38643e-07	0.000381108	4.44798	0.537348	0.308234	-0.229114	5	10502512	F	II		IGR	opensea	IGR-opensea		NA	TRUE		rs75787815		cg17390918
-0.20392	0.505202	-5.17191	6.39794e-07	0.000381216	4.44623	0.558171	0.367262	-0.190909	2	149793681	R	II	KIF5C	Body	opensea	Body-opensea		NA	NA				cg21303039
-0.203814	0.590438	-5.1704	6.44283e-07	0.00038331	4.43944	0.642688	0.454371	-0.188318	21	46102242	R	II	KRTAP12-1	TSS200	opensea	TSS200-opensea		NA	NA				cg06683078
-0.203622	0.859306	-5.16965	6.46522e-07	0.000383775	4.43607	0.883436	0.796467	-0.0869695	11	64492155	R	II	NRXN2	TSS1500	shore	TSS1500-shore	chr11:64490493-64491146	NA	TRUE				cg20234205
-0.203602	0.719024	-5.16948	6.47036e-07	0.000383775	4.4353	0.772868	0.578805	-0.194063	6	139919028	F	II		IGR	opensea	IGR-opensea		NA	TRUE		rs79199334		cg04609499
-0.203596	0.781049	-5.16916	6.47992e-07	0.000383775	4.43387	0.835813	0.638433	-0.19738	10	1559249	F	II	ADARB2	Body	opensea	Body-opensea		NA	NA				cg12581741
-0.20358	0.523185	-5.1676	6.52686e-07	0.000385974	4.42686	0.577091	0.382807	-0.194284	17	6984106	F	II	CLEC10A	TSS1500	opensea	TSS1500-opensea		NA	NA		rs314228		cg21550483
-0.203563	0.258887	-5.16698	6.54563e-07	0.000386502	4.42407	0.290366	0.17691	-0.113457	17	39978853	R	II	FKBP10	3'UTR	opensea	3'UTR-opensea		NA	NA				cg23796525
-0.203521	0.665162	-5.16518	6.60055e-07	0.000389162	4.41596	0.7416	0.466106	-0.275493	17	46641504	F	I	HOXB3	5'UTR	shore	5'UTR-shore	chr17:46641534-46642110	TRUE	NA				cg20152430
-0.203221	0.795254	-5.16348	6.65251e-07	0.000390614	4.40835	0.835306	0.690952	-0.144354	12	27033993	R	II		IGR	opensea	IGR-opensea		NA	NA				cg09188843
-0.203218	0.654238	-5.16343	6.65411e-07	0.000390614	4.40811	0.712943	0.501361	-0.211582	18	45683841	R	II		IGR	shelf	IGR-shelf	chr18:45687797-45688512	NA	NA				cg11934832
-0.203186	0.884916	-5.16337	6.65605e-07	0.000390614	4.40783	0.913545	0.810364	-0.103181	12	131605488	R	I	GPR133	Body	shore	Body-shore	chr12:131605558-131605767	NA	NA				cg26150582
-0.20307	0.555135	-5.16294	6.66931e-07	0.000390614	4.4059	0.608302	0.416679	-0.191623	1	162339673	F	II	NOS1AP	3'UTR	shelf	3'UTR-shelf	chr1:162336876-162337321	NA	NA				cg13688312
-0.203035	0.747484	-5.16276	6.67486e-07	0.000390614	4.40509	0.774047	0.678309	-0.0957382	6	30131971	F	II	TRIM15	Body	opensea	Body-opensea		NA	NA				cg11772804
-0.203021	0.831973	-5.16003	6.75948e-07	0.000394951	4.39286	0.852281	0.779088	-0.0731926	3	14600098	F	II		IGR	shelf	IGR-shelf	chr3:14597400-14597651	NA	NA				cg03194383
-0.202993	0.589038	-5.15973	6.76904e-07	0.000394951	4.39149	0.649146	0.432508	-0.216638	1	48022001	R	II		IGR	opensea	IGR-opensea		NA	TRUE			rs80269929	cg05383442
-0.202921	0.835706	-5.15808	6.82058e-07	0.000397368	4.38412	0.865658	0.757708	-0.10795	3	124395277	F	II	KALRN	Body	opensea	Body-opensea		NA	TRUE				cg05980111
-0.202914	0.635753	-5.15601	6.88636e-07	0.000400607	4.3748	0.69691	0.476492	-0.220418	3	160122503	F	II	SMC4	Body	shelf	Body-shelf	chr3:160117012-160118878	NA	NA				cg09100593
-0.202901	0.470716	-5.15562	6.89882e-07	0.000400739	4.37305	0.547089	0.271828	-0.275261	9	133908909	R	I	LAMC3	Body	shelf	Body-shelf	chr9:133911564-133911838	NA	NA				cg14018024
-0.202896	0.757394	-5.15314	6.97806e-07	0.000404744	4.36196	0.805085	0.633198	-0.171887	18	76670370	R	II		IGR	shelf	IGR-shelf	chr18:76674209-76674797	NA	NA				cg24923279
-0.202854	0.389802	-5.1513	7.03782e-07	0.000407609	4.35368	0.441038	0.256374	-0.184664	2	131870398	F	II	PLEKHB2	5'UTR	opensea	5'UTR-opensea		NA	TRUE				cg11464160
-0.202747	0.628041	-5.15041	7.06662e-07	0.000407693	4.34972	0.663645	0.535321	-0.128324	1	2994051	F	II	PRDM16	Body	shelf	Body-shelf	chr1:2997272-2997473	NA	NA				cg06348826
-0.202666	0.549597	-5.15041	7.06677e-07	0.000407693	4.3497	0.606187	0.402224	-0.203963	6	109081851	R	II		IGR	opensea	IGR-opensea		NA	TRUE				cg04215564
-0.202555	0.939021	-5.15013	7.07586e-07	0.000407693	4.34845	0.944845	0.923857	-0.0209879	20	43730220	R	II	KCNS1	TSS1500	shore	TSS1500-shore	chr20:43729515-43729791	NA	NA				cg09797971
-0.20255	0.866483	-5.14998	7.08074e-07	0.000407693	4.34778	0.898155	0.784006	-0.114149	13	114804875	F	II	RASA3	Body	shore	Body-shore	chr13:114805719-114806500	TRUE	NA				cg20188546
-0.202537	0.849262	-5.1493	7.10318e-07	0.000408131	4.34471	0.88768	0.749214	-0.138466	2	48962273	R	II	LHCGR	Body	opensea	Body-opensea		NA	TRUE				cg00925087
-0.202482	0.463764	-5.14883	7.11859e-07	0.000408131	4.34261	0.511927	0.33834	-0.173587	4	185668393	R	II		IGR	opensea	IGR-opensea		NA	TRUE				cg24839529
-0.202444	0.793497	-5.1488	7.11948e-07	0.000408131	4.34249	0.813642	0.741036	-0.0726058	11	64631357	F	II	EHD1	Body	opensea	Body-opensea		NA	TRUE				cg10495164
-0.202379	0.61835	-5.14643	7.19788e-07	0.000412025	4.33185	0.685598	0.443224	-0.242374	7	36342851	F	II		IGR	opensea	IGR-opensea		TRUE	TRUE			rs74383299	cg18814699
-0.202311	0.401815	-5.14583	7.21756e-07	0.000412551	4.3292	0.470058	0.224097	-0.245961	12	68848994	R	II		IGR	opensea	IGR-opensea		NA	TRUE				cg15085883
-0.202217	0.402156	-5.14473	7.25428e-07	0.000414048	4.32428	0.433738	0.31991	-0.113829	5	142065737	R	II	FGF1	5'UTR	opensea	5'UTR-opensea		NA	TRUE				cg10476085
-0.202106	0.437858	-5.14419	7.27249e-07	0.000414486	4.32184	0.493234	0.293648	-0.199586	7	150702471	F	II	NOS3	Body	shelf	Body-shelf	chr7:150705759-150706129	NA	NA				cg21932452
-0.201887	0.478133	-5.14373	7.28802e-07	0.00041477	4.31977	0.54155	0.312984	-0.228567	1	92083173	F	II		IGR	opensea	IGR-opensea		NA	TRUE		rs56404709		cg07922843
-0.201882	0.791934	-5.14324	7.30449e-07	0.000415106	4.31758	0.833698	0.683175	-0.150523	20	60456498	R	I	CDH4	Body	island	Body-island	chr20:60456285-60456612	NA	NA				cg24688309
-0.201667	0.796584	-5.14193	7.34887e-07	0.000416685	4.3117	0.855691	0.642661	-0.21303	3	13060915	F	I	IQSEC1	Body	opensea	Body-opensea		TRUE	TRUE	low-CpG:13035893-13035988			cg13878677
-0.201642	0.162552	-5.14134	7.36864e-07	0.000416685	4.3091	0.188236	0.0956666	-0.0925697	22	19015061	R	II		IGR	shore	IGR-shore	chr22:19016813-19017919	NA	NA				cg02163266
-0.201517	0.4763	-5.14081	7.38684e-07	0.000416685	4.3067	0.530132	0.336111	-0.194021	1	1104257	R	II	MIR429	TSS200	shelf	TSS200-shelf	chr1:1098043-1100584	NA	NA				cg26330479
-0.201442	0.803807	-5.14068	7.39118e-07	0.000416685	4.30613	0.836757	0.717998	-0.11876	17	77030281	R	II	C1QTNF1	TSS200	opensea	TSS200-opensea		NA	NA				cg25330016
-0.201384	0.7559	-5.14063	7.39282e-07	0.000416685	4.30592	0.791305	0.663702	-0.127603	7	129918047	R	II	CPA2	Body	opensea	Body-opensea		NA	TRUE				cg13969674
-0.201204	0.425279	-5.14055	7.39585e-07	0.000416685	4.30552	0.492876	0.249245	-0.243632	12	122467228	F	I	BCL7A	Body	opensea	Body-opensea		NA	TRUE		rs77892133		cg05957567
-0.201197	0.36671	-5.13963	7.42708e-07	0.000417846	4.30143	0.422063	0.222562	-0.199501	17	36188913	R	II		IGR	opensea	IGR-opensea		NA	TRUE				cg13536447
-0.201139	0.827071	-5.13834	7.47148e-07	0.000419744	4.29564	0.862699	0.734288	-0.128411	17	15554603	F	II	TRIM16	Body	opensea	Body-opensea		NA	TRUE				cg02109507
-0.201069	0.65327	-5.13722	7.5101e-07	0.000420723	4.29064	0.717946	0.484845	-0.233101	13	20964888	F	I		IGR	shore	IGR-shore	chr13:20965958-20966509	NA	NA				cg27380292
-0.201022	0.585648	-5.13721	7.51031e-07	0.000420723	4.29061	0.643095	0.436048	-0.207047	12	1947412	R	II	CACNA2D4	Body	opensea	Body-opensea		NA	TRUE				cg14914532
-0.200982	0.378174	-5.13648	7.53562e-07	0.000421243	4.28735	0.423618	0.259831	-0.163787	11	118758603	F	II	CXCR5	Body	opensea	Body-opensea		TRUE	TRUE				cg24342283
-0.200971	0.633583	-5.13633	7.54101e-07	0.000421243	4.28665	0.693207	0.47831	-0.214897	16	90077956	F	I	DBNDD1	Body	opensea	Body-opensea		NA	TRUE				cg08854185
-0.200928	0.790917	-5.13538	7.57405e-07	0.000422215	4.28241	0.832725	0.68204	-0.150685	19	16199792	F	II	TPM4	Body	opensea	Body-opensea		NA	NA	low-CpG:16060791-16060796	rs45623641		cg22023257
-0.200846	0.373204	-5.13489	7.5913e-07	0.000422215	4.2802	0.429588	0.226371	-0.203218	5	141846318	R	II		IGR	opensea	IGR-opensea		NA	TRUE				cg21550107
-0.200794	0.6463	-5.13475	7.59613e-07	0.000422215	4.27959	0.717105	0.461914	-0.255191	7	73753022	R	II	CLIP2	Body	island	Body-island	chr7:73752819-73753343	NA	NA			rs2301972	cg05530294
-0.200719	0.480311	-5.1346	7.60137e-07	0.000422215	4.27892	0.536564	0.333817	-0.202747	2	159749591	R	II		IGR	opensea	IGR-opensea		TRUE	TRUE				cg08081424
-0.200698	0.627183	-5.13391	7.62557e-07	0.000422962	4.27583	0.695255	0.449913	-0.245342	3	13663444	F	I	FBLN2	Body	opensea	Body-opensea		NA	NA				cg25221975
-0.200689	0.654305	-5.13325	7.64873e-07	0.000423649	4.27289	0.734847	0.44456	-0.290288	10	323649	F	I	DIP2C	Body	opensea	Body-opensea		NA	NA				cg23128584
-0.200581	0.782796	-5.13268	7.66897e-07	0.000424173	4.27032	0.83427	0.648749	-0.18552	7	41733448	R	II	LOC285954	TSS200	opensea	TSS200-opensea		NA	NA				cg07650391
-0.20058	0.951092	-5.13191	7.69627e-07	0.000424673	4.26687	0.970219	0.901283	-0.0689352	1	6649036	R	I	ZBTB48	Body	opensea	Body-opensea		NA	NA				cg07096654
-0.200525	0.735054	-5.13181	7.69961e-07	0.000424673	4.26645	0.778732	0.62131	-0.157422	14	36347703	R	II		IGR	opensea	IGR-opensea		TRUE	TRUE				cg13026629
-0.200481	0.707218	-5.12978	7.77211e-07	0.000428071	4.25736	0.752383	0.589603	-0.162779	1	108479452	R	II	VAV3	Body	opensea	Body-opensea		NA	TRUE				cg06710195
-0.200455	0.812381	-5.12855	7.81617e-07	0.000429896	4.25187	0.835825	0.751328	-0.0844965	11	86519158	F	II	PRSS23	Body	opensea	Body-opensea		NA	NA				cg04660191
-0.200393	0.959502	-5.12754	7.85238e-07	0.000431284	4.24739	0.976628	0.914903	-0.0617257	19	13113548	F	I	NFIX	Body	island	Body-island	chr19:13113370-13113571	TRUE	TRUE				cg09394128
-0.200343	0.216968	5.12702	7.87126e-07	0.000431635	4.24505	0.15487	0.37868	0.22381	2	208029836	R	II	KLF7	Body	shore	Body-shore	chr2:208030852-208031477	NA	NA				cg03770147
-0.200242	0.582088	-5.12676	7.88072e-07	0.000431635	4.24389	0.644717	0.418992	-0.225724	10	72545424	F	II	C10orf27	TSS1500	opensea	TSS1500-opensea		NA	NA				cg01560871
-0.200203	0.324564	-5.12521	7.93738e-07	0.000434134	4.23694	0.37764	0.186347	-0.191293	6	170397069	R	I		IGR	opensea	IGR-opensea		NA	NA				cg25683811
-0.200192	0.84144	-5.12438	7.96743e-07	0.000435172	4.23327	0.892154	0.709375	-0.182779	2	23516881	F	I		IGR	opensea	IGR-opensea		NA	TRUE		rs28681156		cg03445151
-0.20016	0.93776	-5.12365	7.99425e-07	0.000436032	4.23001	0.965208	0.86628	-0.0989285	16	728470	R	I		IGR	shore	IGR-shore	chr16:729438-735815	NA	NA				cg26510178
-0.200137	0.426752	-5.12266	8.03099e-07	0.000437429	4.22556	0.485643	0.273391	-0.212252	12	113293823	R	II	RPH3A	Body	opensea	Body-opensea		NA	TRUE				cg18236066
-0.200132	0.70042	-5.122	8.05538e-07	0.00043815	4.22262	0.747354	0.578195	-0.169159	15	78527410	F	II	ACSBG1	TSS1500	opensea	TSS1500-opensea		NA	NA				cg27087809
-0.200101	0.761595	-5.12144	8.07599e-07	0.000438665	4.22014	0.820032	0.609414	-0.210618	9	139512327	R	I		IGR	opensea	IGR-opensea		NA	NA				cg14360448
-0.2001	0.754171	-5.11988	8.13435e-07	0.000441225	4.21315	0.796691	0.643441	-0.153249	4	7129440	F	I		IGR	opensea	IGR-opensea		NA	NA				cg13998369
-0.200079	0.453229	-5.11891	8.17049e-07	0.000442575	4.20885	0.510138	0.305031	-0.205106	16	2084192	R	II	SLC9A3R2	Body	shelf	Body-shelf	chr16:2086420-2086892	TRUE	TRUE				cg04751761
-0.200009	0.899807	-5.1182	8.19718e-07	0.00044265	4.20568	0.92614	0.831232	-0.0949075	8	142248258	F	I		IGR	opensea	IGR-opensea		NA	NA				cg20657864
-0.199965	0.575302	-5.1178	8.21237e-07	0.00044265	4.20389	0.634795	0.420372	-0.214423	1	3269315	F	II	PRDM16	Body	opensea	Body-opensea		TRUE	TRUE				cg06060874
-0.199912	0.496657	-5.1178	8.21254e-07	0.00044265	4.20387	0.558298	0.336132	-0.222166	12	7248724	R	II	C1RL	3'UTR	opensea	3'UTR-opensea		NA	NA				cg11024687
-0.199895	0.572747	-5.11716	8.23675e-07	0.00044265	4.20101	0.592076	0.522413	-0.0696626	6	32036258	R	II	TNXB	Body	opensea	Body-opensea		NA	NA				cg23877734
-0.199829	0.598691	-5.11714	8.2374e-07	0.00044265	4.20093	0.663406	0.43016	-0.233246	17	46653711	F	II	HOXB4	3'UTR	shore	3'UTR-shore	chr17:46654053-46654369	NA	TRUE				cg11971423
-0.199826	0.587891	-5.11709	8.23942e-07	0.00044265	4.2007	0.627753	0.484082	-0.143671	5	149674905	R	II		IGR	shelf	IGR-shelf	chr5:149676978-149677751	TRUE	TRUE				cg01604883
-0.199773	0.584497	-5.11453	8.33675e-07	0.000446749	4.1893	0.646129	0.423997	-0.222132	14	103410963	F	II	CDC42BPB	Body	opensea	Body-opensea		NA	NA		rs34105677		cg10036612
-0.199705	0.732558	-5.11449	8.33843e-07	0.000446749	4.18911	0.788077	0.587976	-0.2001	19	1169138	F	II	SBNO2	5'UTR	island	5'UTR-island	chr19:1168576-1169139	NA	NA				cg27409514
-0.199684	0.599041	-5.11302	8.39494e-07	0.000449165	4.18255	0.667902	0.419716	-0.248185	3	121775080	F	II	CD86	Body	opensea	Body-opensea		NA	NA				cg04387658
-0.199663	0.448033	-5.11092	8.47615e-07	0.0004525	4.17321	0.495653	0.324023	-0.171629	12	1609463	R	II	LOC100292680	TSS200	opensea	TSS200-opensea		TRUE	NA				cg24951335
-0.19966	0.657476	-5.11066	8.48655e-07	0.0004525	4.17202	0.705634	0.532064	-0.173569	5	150403466	F	II	GPX3	Body	shelf	Body-shelf	chr5:150400000-150400490	TRUE	NA				cg12684668
-0.19962	0.646378	-5.11052	8.49179e-07	0.0004525	4.17142	0.703229	0.498328	-0.204901	12	131438277	R	II	GPR133	TSS200	opensea	TSS200-opensea		NA	NA				cg26797898
-0.199586	0.699283	-5.10941	8.53527e-07	0.000453535	4.16647	0.769022	0.51767	-0.251353	1	2425888	R	I	PLCH2	Body	opensea	Body-opensea		NA	NA				cg08655953
-0.199507	0.500706	-5.10926	8.54106e-07	0.000453535	4.16581	0.556989	0.354135	-0.202854	3	195531633	F	II	MUC4	Body	opensea	Body-opensea		NA	NA				cg08120226
-0.199501	0.486825	-5.10914	8.54583e-07	0.000453535	4.16527	0.518799	0.40356	-0.11524	5	824834	R	II	ZDHHC11	Body	opensea	Body-opensea		NA	NA				cg18833907
-0.199489	0.356431	-5.10772	8.60159e-07	0.00045588	4.15896	0.407849	0.222529	-0.18532	6	170559721	F	II		IGR	opensea	IGR-opensea		NA	NA				cg05788125
-0.19937	0.745986	-5.10732	8.61754e-07	0.00045611	4.15716	0.796214	0.615186	-0.181028	8	108468421	F	II	ANGPT1	Body	opensea	Body-opensea		NA	TRUE		rs34142299		cg01660999
-0.199299	0.615318	-5.10694	8.6324e-07	0.000456283	4.15549	0.689808	0.421333	-0.268475	17	1057343	F	I	ABR	Body	opensea	Body-opensea		TRUE	TRUE				cg00025496
-0.199287	0.416691	-5.10655	8.64812e-07	0.0004565	4.15372	0.463953	0.293612	-0.170341	5	151119245	R	II		IGR	opensea	IGR-opensea		NA	TRUE				cg19939793
-0.199194	0.866015	-5.10558	8.68652e-07	0.000457913	4.14942	0.889875	0.803882	-0.085993	7	38380582	R	II		IGR	opensea	IGR-opensea		NA	NA				cg12695059
-0.199157	0.796106	-5.10221	8.82213e-07	0.000464042	4.1344	0.820892	0.73156	-0.089332	4	3568520	R	II		IGR	shore	IGR-shore	chr4:3565311-3567185	TRUE	NA				cg19660591
-0.199134	0.497005	-5.1021	8.82641e-07	0.000464042	4.13393	0.548645	0.362526	-0.18612	16	89048704	R	II		IGR	opensea	IGR-opensea		NA	NA				cg04187039
-0.199107	0.739273	-5.10037	8.89677e-07	0.000467117	4.12622	0.78378	0.62337	-0.160411	19	1168841	R	II	SBNO2	5'UTR	island	5'UTR-island	chr19:1168576-1169139	TRUE	TRUE				cg08286551
-0.199046	0.816781	-5.09942	8.93572e-07	0.000468537	4.12198	0.852088	0.724834	-0.127254	7	69149951	F	II	AUTS2	Body	opensea	Body-opensea		NA	TRUE		rs917616		cg10619644
-0.199019	0.895318	-5.0984	8.97763e-07	0.000470108	4.11744	0.914326	0.845819	-0.0685066	10	12680739	R	I	CAMK1D	Body	opensea	Body-opensea		NA	TRUE				cg09926867
-0.198912	0.728663	-5.09504	9.1168e-07	0.000476504	4.10252	0.765392	0.633014	-0.132378	3	177448128	R	II		IGR	opensea	IGR-opensea		NA	TRUE				cg16778734
-0.198909	0.818007	-5.09485	9.12479e-07	0.000476504	4.10167	0.859935	0.70882	-0.151115	12	94083470	R	II	CRADD	Body	opensea	Body-opensea		NA	TRUE				cg21359950
-0.198908	0.604606	-5.09458	9.13614e-07	0.000476504	4.10047	0.647783	0.492166	-0.155617	10	112261994	R	II	DUSP5	Body	shelf	Body-shelf	chr10:112257163-112258684	NA	TRUE				cg18756771
-0.198822	0.36544	-5.09404	9.15901e-07	0.000477064	4.09804	0.397038	0.283155	-0.113883	11	71238382	R	II	KRTAP5-7	1stExon	opensea	1stExon-opensea		NA	NA				cg23629561
-0.198819	0.788223	-5.0915	9.2659e-07	0.000481993	4.08679	0.813372	0.722732	-0.0906402	17	80201299	R	II		IGR	shore	IGR-shore	chr17:80202799-80203289	TRUE	NA				cg19017293
-0.198767	0.627266	-5.09045	9.31094e-07	0.000483696	4.08208	0.711119	0.408901	-0.302218	6	35058181	F	I	ANKS1A	3'UTR	opensea	3'UTR-opensea		NA	TRUE				cg20300129
-0.198753	0.588233	-5.08976	9.34044e-07	0.000483829	4.07901	0.661256	0.398067	-0.263189	6	25180502	R	II		IGR	opensea	IGR-opensea		NA	TRUE				cg13258453
-0.198739	0.425589	-5.08958	9.34796e-07	0.000483829	4.07823	0.481117	0.280984	-0.200132	8	21916853	F	II	EPB49	1stExon	shelf	1stExon-shelf	chr8:21914275-21914525	NA	NA	low-CpG:21972673-21972818			cg26392737
-0.198687	0.660788	-5.08952	9.35039e-07	0.000483829	4.07798	0.706209	0.542504	-0.163705	19	1281113	R	I		IGR	island	IGR-island	chr19:1280712-1281170	NA	NA				cg00832567
-0.198673	0.68292	-5.08873	9.38428e-07	0.000484944	4.07447	0.728679	0.563755	-0.164923	10	74075783	F	II		IGR	shelf	IGR-shelf	chr10:74079336-74079861	NA	TRUE				cg10919111
-0.198672	0.738481	-5.08818	9.40816e-07	0.00048554	4.07201	0.778135	0.635215	-0.14292	11	71229988	R	II		IGR	island	IGR-island	chr11:71229987-71230304	NA	NA				cg11291531
-0.198669	0.853153	-5.08578	9.5121e-07	0.000489366	4.06135	0.887807	0.762906	-0.124902	1	87416597	F	II	HS2ST1	Body	opensea	Body-opensea		NA	TRUE		rs78636313		cg17907457
-0.198652	0.46509	-5.08516	9.53915e-07	0.000489366	4.0586	0.530646	0.29437	-0.236276	20	62183966	R	I	C20orf195	TSS1500	shore	TSS1500-shore	chr20:62185073-62185572	NA	NA				cg26221801
-0.19862	0.814678	-5.08492	9.54962e-07	0.000489366	4.05753	0.842857	0.741294	-0.101563	6	170560097	F	II		IGR	opensea	IGR-opensea		NA	NA				cg24852883
-0.198576	0.606055	-5.08487	9.55183e-07	0.000489366	4.05731	0.675086	0.426286	-0.2488	1	1852238	R	I	TMEM52	TSS1500	shore	TSS1500-shore	chr1:1850098-1851391	NA	NA				cg02050973
-0.198335	0.736033	-5.08476	9.55676e-07	0.000489366	4.05681	0.77752	0.627993	-0.149528	11	113845487	F	II	HTR3A	TSS1500	opensea	TSS1500-opensea		NA	NA		rs35415126		cg00078348
-0.198329	0.579883	-5.08475	9.55696e-07	0.000489366	4.05679	0.648105	0.402222	-0.245883	9	137277819	R	I	RXRA	Body	opensea	Body-opensea		NA	NA				cg13931640
-0.198227	0.70258	-5.0839	9.59419e-07	0.000490634	4.05301	0.747084	0.586684	-0.1604	2	25301413	F	II	EFR3B	Body	opensea	Body-opensea		TRUE	TRUE				cg22900681
-0.198205	0.595306	-5.08205	9.67569e-07	0.000494159	4.04481	0.657026	0.434579	-0.222447	5	79514577	F	II	SERINC5	Body	opensea	Body-opensea		NA	TRUE				cg14711743
-0.198205	0.767872	-5.08093	9.72572e-07	0.00049607	4.03981	0.805164	0.670756	-0.134409	1	37914852	F	I		IGR	opensea	IGR-opensea		NA	TRUE				cg17411994
-0.198126	0.586516	-5.07898	9.81291e-07	0.000498993	4.03115	0.634488	0.461589	-0.172899	5	153989231	R	II		IGR	shore	IGR-shore	chr5:153989957-153990598	NA	NA				cg00813720
-0.198092	0.75127	-5.07839	9.83902e-07	0.000498993	4.02858	0.789623	0.651391	-0.138232	13	113740923	F	II	MCF2L	Body	shore	Body-shore	chr13:113742736-113743019	NA	NA				cg03006588
-0.198011	0.871996	-5.07835	9.84088e-07	0.000498993	4.02839	0.885905	0.835774	-0.0501307	12	665829	R	II	B4GALNT3	Body	opensea	Body-opensea		NA	NA				cg01179055
-0.197946	0.78086	-5.07788	9.86198e-07	0.000498993	4.02631	0.831786	0.648242	-0.183544	6	158424174	R	II	SYNJ2	Body	opensea	Body-opensea		TRUE	TRUE				cg15142819
-0.197944	0.7057	-5.07768	9.87126e-07	0.000498993	4.0254	0.748302	0.594755	-0.153547	10	3678924	F	II		IGR	opensea	IGR-opensea		NA	NA				cg07270872
-0.197881	0.604728	-5.07741	9.88328e-07	0.000498993	4.02422	0.655651	0.472116	-0.183535	17	71756141	F	II	C17orf54	Body	opensea	Body-opensea		NA	TRUE		rs71373490		cg02341645
-0.197829	0.397043	-5.07733	9.88714e-07	0.000498993	4.02384	0.461228	0.229894	-0.231334	2	220325369	R	I	SPEG	Body	opensea	Body-opensea		NA	TRUE				cg21117965
-0.197756	0.142227	5.07707	9.89865e-07	0.000498993	4.02271	0.0882328	0.282837	0.194604	4	467474	F	I	ZNF721	5'UTR	island	5'UTR-island	chr4:467471-467839	NA	NA				cg21080506
-0.197732	0.541077	-5.07705	9.8995e-07	0.000498993	4.02263	0.592614	0.406867	-0.185747	14	25591076	F	II		IGR	opensea	IGR-opensea		TRUE	TRUE				cg10097313
-0.19772	0.602053	-5.07682	9.90992e-07	0.000498993	4.02161	0.666724	0.433641	-0.233083	17	78854232	F	I	RPTOR	Body	shelf	Body-shelf	chr17:78857630-78857866	NA	NA		rs76608178		cg27457201
-0.197682	0.424851	-5.07574	9.95928e-07	0.000500045	4.01679	0.466245	0.317056	-0.149188	17	74023633	R	II	EVPL	TSS200	opensea	TSS200-opensea		TRUE	NA				cg25255429
-0.197619	0.30658	-5.07563	9.96398e-07	0.000500045	4.01634	0.363258	0.158981	-0.204278	1	202592914	R	II	SYT2	5'UTR	opensea	5'UTR-opensea		TRUE	TRUE				cg15644764
-0.197605	0.865777	-5.07553	9.96896e-07	0.000500045	4.01585	0.886181	0.812642	-0.0735385	14	96730780	R	I	BDKRB1	Body	opensea	Body-opensea		NA	NA		rs2229459		cg18129961
-0.197542	0.5271	-5.07463	1.00096e-06	0.000501446	4.0119	0.569462	0.416783	-0.152679	1	3820550	R	II	LOC100133612	Body	shelf	Body-shelf	chr1:3824219-3824456	NA	NA				cg26020826
-0.197509	0.591245	-5.07333	1.00695e-06	0.000503804	4.00612	0.64356	0.45501	-0.18855	11	2014127	F	I		IGR	shore	IGR-shore	chr11:2013333-2013617	NA	NA				cg02246725
-0.197474	0.827894	-5.07294	1.00877e-06	0.000504071	4.00437	0.850146	0.769946	-0.0802003	3	124887734	F	II	SLC12A8	Body	opensea	Body-opensea		NA	TRUE				cg24838136
-0.197458	0.479406	-5.07189	1.01359e-06	0.000505654	3.99974	0.542751	0.314444	-0.228307	12	15134481	R	II	PDE6H	3'UTR	opensea	3'UTR-opensea		NA	NA				cg01591037
-0.19742	0.797704	-5.07144	1.0157e-06	0.000505654	3.99773	0.828658	0.717095	-0.111563	17	48203188	F	II	SAMD14	5'UTR	shelf	5'UTR-shelf	chr17:48206663-48207601	NA	NA		rs80009143		cg23966214
-0.19738	0.659398	-5.07142	1.01579e-06	0.000505654	3.99764	0.708794	0.530763	-0.178031	X	70837990	F	II	BCYRN1	Body	opensea	Body-opensea		NA	NA				cg08843314
-0.197343	0.869	-5.0705	1.02007e-06	0.000507143	3.99356	0.882615	0.833543	-0.0490722	11	75914370	F	II	WNT11	Body	shelf	Body-shelf	chr11:75917271-75917926	NA	NA				cg10612617
-0.197277	0.37141	-5.06768	1.03327e-06	0.000513053	3.9811	0.412496	0.264413	-0.148083	21	43111998	R	II	NCRNA00111	Body	shelf	Body-shelf	chr21:43109349-43109687	NA	NA				cg13910377
-0.1971	0.657816	-5.06586	1.04191e-06	0.00051669	3.97303	0.721564	0.491807	-0.229757	15	78527113	R	II	ACSBG1	TSS1500	opensea	TSS1500-opensea		NA	TRUE			rs73463169	cg13642872
-0.197079	0.474858	-5.06527	1.0447e-06	0.000517422	3.97043	0.540562	0.303753	-0.23681	6	44528793	R	I		IGR	opensea	IGR-opensea		NA	NA				cg07188523
-0.19699	0.516216	-5.06494	1.04629e-06	0.000517558	3.96896	0.565979	0.386626	-0.179353	17	78971641	F	II	CHMP6	Body	shore	Body-shore	chr17:78973056-78973293	TRUE	NA				cg13390332
-0.196906	0.353442	-5.06464	1.04771e-06	0.00051761	3.96764	0.392068	0.252855	-0.139213	9	132191482	F	II		IGR	opensea	IGR-opensea		NA	TRUE		rs77952568		cg21240736
-0.196888	0.73431	-5.06305	1.05538e-06	0.000520746	3.96057	0.804218	0.552257	-0.251961	11	70265971	R	I	CTTN	Body	opensea	Body-opensea		NA	NA				cg10870892
-0.196813	0.429004	-5.06263	1.05738e-06	0.000521077	3.95873	0.476513	0.305283	-0.17123	6	31744391	R	II	C6orf27	Body	opensea	Body-opensea		NA	TRUE				cg16672203
-0.196805	0.711233	-5.06212	1.05983e-06	0.000521633	3.95648	0.736751	0.644781	-0.0919697	1	1833078	F	II		IGR	opensea	IGR-opensea		NA	NA				cg24706992
-0.196757	0.395954	-5.06175	1.06164e-06	0.000521795	3.95483	0.44385	0.271224	-0.172626	12	68978235	R	II		IGR	opensea	IGR-opensea		NA	TRUE				cg22540040
-0.196752	0.714372	-5.06151	1.06281e-06	0.000521795	3.95376	0.750695	0.619781	-0.130913	21	47456404	R	II		IGR	island	IGR-island	chr21:47456271-47456530	TRUE	TRUE				cg15317049
-0.196747	0.643559	-5.0608	1.06625e-06	0.000522546	3.95063	0.701473	0.492739	-0.208734	19	3374732	R	II	NFIC	Body	opensea	Body-opensea		NA	TRUE				cg14883993
-0.196716	0.647834	-5.06065	1.067e-06	0.000522546	3.94995	0.703746	0.502229	-0.201517	14	103411005	F	II	CDC42BPB	Body	opensea	Body-opensea		NA	NA				cg21231141
-0.196636	0.650424	-5.06013	1.06951e-06	0.000523125	3.94767	0.702677	0.514349	-0.188328	5	67088990	R	II		IGR	opensea	IGR-opensea		NA	NA				cg16451803
-0.196635	0.37487	-5.05975	1.07138e-06	0.000523387	3.94598	0.42787	0.236849	-0.191022	6	109010960	F	II		IGR	opensea	IGR-opensea		TRUE	TRUE				cg26575105
-0.196554	0.614729	-5.0594	1.0731e-06	0.000523576	3.94442	0.675153	0.457376	-0.217778	2	75821892	R	II		IGR	opensea	IGR-opensea		NA	TRUE				cg26175789
-0.19655	0.832565	-5.05853	1.07735e-06	0.000524999	3.94059	0.868077	0.740088	-0.127988	3	13060741	R	I	IQSEC1	Body	opensea	Body-opensea		TRUE	TRUE				cg16182936
-0.196541	0.610456	-5.05816	1.07919e-06	0.000525243	3.93894	0.662941	0.473775	-0.189166	7	100463206	F	II	SLC12A9	Body	shore	Body-shore	chr7:100463758-100464146	NA	NA				cg19377250
-0.196479	0.503441	-5.05596	1.09006e-06	0.000529881	3.92921	0.557921	0.361566	-0.196355	17	76227255	F	I	LOC283999	TSS200	shore	TSS200-shore	chr17:76228110-76228380	NA	NA				cg00754896
-0.196442	0.897385	-5.05518	1.09394e-06	0.000531111	3.92577	0.913799	0.854643	-0.0591557	8	37901697	R	II	EIF4EBP1	Body	opensea	Body-opensea		TRUE	TRUE				cg02138124
-0.196442	0.835325	-5.05423	1.09868e-06	0.000532751	3.92158	0.887119	0.700444	-0.186675	17	80200974	F	I		IGR	shore	IGR-shore	chr17:80202799-80203289	TRUE	NA				cg00660167
-0.196376	0.625318	-5.05307	1.1045e-06	0.000534915	3.91646	0.684053	0.472363	-0.211689	17	26501467	F	II	NLK	Body	opensea	Body-opensea		NA	TRUE				cg11414202
-0.196355	0.519769	-5.05263	1.10673e-06	0.000535338	3.9145	0.594149	0.326072	-0.268077	2	86038423	R	I		IGR	island	IGR-island	chr2:86038311-86038666	NA	TRUE				cg08482837
-0.196353	0.879174	-5.04988	1.12068e-06	0.000541419	3.90235	0.896512	0.834023	-0.0624895	16	55870175	F	II		IGR	shelf	IGR-shelf	chr16:55866647-55866998	NA	NA				cg05857283
-0.196235	0.630539	-5.04912	1.12459e-06	0.000541839	3.89898	0.676968	0.50963	-0.167338	2	10345003	R	II	C2orf48	Body	opensea	Body-opensea		NA	NA				cg23422170
-0.196214	0.674448	-5.04895	1.12545e-06	0.000541839	3.89824	0.735567	0.515283	-0.220284	3	128429005	F	II		IGR	opensea	IGR-opensea		NA	TRUE		rs62270830		cg11083235
-0.196206	0.814128	-5.0489	1.12568e-06	0.000541839	3.89804	0.847474	0.72729	-0.120184	15	71092216	R	II		IGR	opensea	IGR-opensea		TRUE	TRUE				cg25954269
-0.196193	0.579756	-5.04835	1.12854e-06	0.000542551	3.89558	0.641102	0.420002	-0.2211	10	95197126	F	II	MYOF	Body	opensea	Body-opensea		TRUE	TRUE				cg18082515
-0.196115	0.768508	-5.04716	1.13465e-06	0.000544818	3.89035	0.816945	0.642369	-0.174576	19	1280967	R	I		IGR	island	IGR-island	chr19:1280712-1281170	NA	NA				cg03256597
-0.195983	0.15746	5.04671	1.13698e-06	0.000545273	3.88836	0.112849	0.273634	0.160785	4	467983	F	II	ZNF721	5'UTR	shore	5'UTR-shore	chr4:467471-467839	NA	NA				cg05449414
-0.195845	0.357521	-5.04588	1.14129e-06	0.000546673	3.88469	0.417948	0.20016	-0.217788	15	57622224	R	II		IGR	shelf	IGR-shelf	chr15:57618436-57618706	NA	NA				cg23772928
-0.19583	0.698342	-5.04525	1.14459e-06	0.000547008	3.88189	0.752023	0.558548	-0.193475	6	167536086	F	II	CCR6	5'UTR	opensea	5'UTR-opensea		NA	NA		rs3756847		cg01646461
-0.195819	0.383232	-5.04521	1.14477e-06	0.000547008	3.88174	0.471967	0.152149	-0.319818	12	122467179	R	I	BCL7A	Body	opensea	Body-opensea		NA	TRUE				cg23474890
-0.195776	0.607018	-5.04407	1.15076e-06	0.000549201	3.87668	0.655364	0.481117	-0.174247	2	149793702	R	II	KIF5C	Body	opensea	Body-opensea		NA	NA				cg00133811
-0.195768	0.347945	-5.04217	1.16073e-06	0.00055329	3.86831	0.4012	0.209261	-0.191938	2	242813634	R	II	C2orf85	Body	shore	Body-shore	chr2:242815056-242815599	NA	NA				cg27217350
-0.19573	0.637087	-5.04144	1.16459e-06	0.000554459	3.8651	0.699423	0.474754	-0.224669	9	114364066	R	II		IGR	shelf	IGR-shelf	chr9:114361410-114361760	NA	NA				cg13929323
-0.195665	0.537926	-5.04064	1.16883e-06	0.000555805	3.86157	0.607305	0.357252	-0.250053	3	123414733	F	I	MYLK	Body	opensea	Body-opensea		NA	TRUE				cg18731398
-0.195584	0.67144	-5.03904	1.17739e-06	0.000559196	3.8545	0.708032	0.576149	-0.131884	3	39446481	R	II		IGR	shore	IGR-shore	chr3:39447890-39448644	NA	NA		rs2173603		cg02578559
-0.195464	0.541376	-5.03852	1.18018e-06	0.000559847	3.85221	0.594406	0.403274	-0.191132	1	1852164	R	I	TMEM52	TSS1500	shore	TSS1500-shore	chr1:1850098-1851391	NA	NA				cg01428437
-0.195451	0.556831	-5.03763	1.18499e-06	0.000560917	3.84827	0.605141	0.431024	-0.174117	20	62183964	R	II	C20orf195	TSS1500	shore	TSS1500-shore	chr20:62185073-62185572	NA	NA		rs11476499		cg15332132
-0.195449	0.505405	-5.03757	1.18529e-06	0.000560917	3.84802	0.57121	0.33404	-0.23717	21	46929500	F	II	COL18A1	Body	island	Body-island	chr21:46929225-46930211	NA	NA		rs3835286		cg04123357
-0.195422	0.686781	-5.03717	1.18744e-06	0.000561258	3.84626	0.731382	0.570634	-0.160748	6	41607326	F	II	MDFI	Body	shore	Body-shore	chr6:41604583-41606663	TRUE	NA				cg25254074
-0.195367	0.952446	-5.0369	1.1889e-06	0.000561273	3.84507	0.969545	0.907916	-0.0616289	2	8711042	F	I		IGR	opensea	IGR-opensea		NA	NA				cg19177744
-0.195337	0.459807	-5.03474	1.20066e-06	0.000566149	3.83553	0.520125	0.30273	-0.217395	13	24723265	F	II		IGR	opensea	IGR-opensea		TRUE	TRUE				cg07447769
-0.195325	0.45573	-5.03405	1.2044e-06	0.000567218	3.83251	0.516972	0.296248	-0.220723	15	79296585	R	II	RASGRF1	Body	opensea	Body-opensea		NA	TRUE				cg22821300
-0.19523	0.733681	-5.03378	1.20588e-06	0.000567218	3.83133	0.778783	0.616228	-0.162555	4	8359458	R	II		IGR	opensea	IGR-opensea		NA	TRUE				cg12444166
-0.195156	0.705258	-5.03353	1.20726e-06	0.000567218	3.83022	0.762365	0.556543	-0.205822	2	145764890	F	II		IGR	opensea	IGR-opensea		NA	TRUE	low-CpG:145481356-145481374		rs73965120	cg05704183
-0.195141	0.26735	-5.03301	1.21013e-06	0.000567888	3.82791	0.305469	0.168082	-0.137387	5	1113358	F	II	SLC12A7	TSS1500	shore	TSS1500-shore	chr5:1111396-1112388	NA	NA				cg24000908
-0.195136	0.607499	-5.03274	1.2116e-06	0.000567901	3.82674	0.666935	0.452717	-0.214218	7	128355262	R	II	FAM71F1	TSS200	opensea	TSS200-opensea		NA	NA				cg06719448
-0.19508	0.581773	-5.03138	1.21914e-06	0.000570757	3.82072	0.661386	0.374445	-0.286941	5	142527658	F	II	ARHGAP26	Body	opensea	Body-opensea		NA	TRUE			rs77104676	cg26547816
-0.194885	0.807474	-5.0305	1.22401e-06	0.000572352	3.81686	0.838056	0.72783	-0.110226	7	74098293	F	II	GTF2I	5'UTR	opensea	5'UTR-opensea		NA	NA				cg23667916
-0.19486	0.841245	-5.03013	1.22605e-06	0.000572627	3.81524	0.865548	0.777956	-0.0875913	10	69846883	F	II		IGR	opensea	IGR-opensea		NA	TRUE		rs17534866		cg23630124
-0.194858	0.484713	-5.0296	1.22902e-06	0.000573333	3.8129	0.515403	0.404791	-0.110612	11	71248906	F	II	KRTAP5-8	TSS200	opensea	TSS200-opensea		NA	NA				cg17270234
-0.194721	0.642393	-5.02637	1.24718e-06	0.000581114	3.79869	0.701682	0.487995	-0.213687	7	4845567	F	II	RADIL	Body	shelf	Body-shelf	chr7:4848251-4849204	TRUE	NA		rs80014017		cg11526630
-0.194687	0.775205	-5.0251	1.2544e-06	0.000583787	3.79309	0.815037	0.671478	-0.143559	15	91008517	F	II	IQGAP1	Body	opensea	Body-opensea		NA	TRUE		rs12912995		cg19330334
-0.194682	0.473486	-5.0245	1.25782e-06	0.000584169	3.79045	0.540195	0.299765	-0.24043	8	106636449	R	I	ZFPM2	Body	opensea	Body-opensea		NA	TRUE			rs62528593	cg27281791
-0.194642	0.801869	-5.02425	1.25924e-06	0.000584169	3.78936	0.854157	0.665703	-0.188454	19	2512999	F	I	GNG7	3'UTR	shore	3'UTR-shore	chr19:2513215-2513696	NA	TRUE				cg12211091
-0.194635	0.469272	-5.02369	1.26245e-06	0.000584169	3.78689	0.519806	0.337671	-0.182135	14	105154689	F	II	INF2	TSS1500	shore	TSS1500-shore	chr14:105155520-105156573	NA	NA				cg13590876
-0.194619	0.420165	-5.0235	1.26354e-06	0.000584169	3.78605	0.466695	0.298994	-0.167701	4	7700686	F	I	SORCS2	Body	opensea	Body-opensea		TRUE	TRUE		rs6845903		cg26686068
-0.194601	0.719723	-5.02318	1.26537e-06	0.000584169	3.78465	0.790328	0.535857	-0.25447	22	46460338	F	II		IGR	shelf	IGR-shelf	chr22:46457095-46458028	NA	NA		rs58662512		cg27648216
-0.194588	0.583977	-5.02318	1.26539e-06	0.000584169	3.78464	0.633394	0.455288	-0.178106	12	2039752	F	II		IGR	opensea	IGR-opensea		NA	NA				cg19841572
-0.194587	0.801927	-5.02314	1.26562e-06	0.000584169	3.78446	0.830868	0.726561	-0.104307	11	110045869	F	II		IGR	opensea	IGR-opensea		NA	TRUE				cg06592167
-0.194578	0.603232	-5.02213	1.27146e-06	0.000586022	3.78	0.673303	0.420755	-0.252548	17	46672052	F	II	LOC404266	Body	shore	Body-shore	chr17:46673532-46674181	NA	NA		rs4395118		cg20184247
-0.194479	0.659358	-5.02193	1.27261e-06	0.000586022	3.77912	0.695873	0.564268	-0.131605	19	15618559	F	II	CYP4F22	TSS1500	shore	TSS1500-shore	chr19:15619223-15619613	NA	NA				cg14851685
-0.194469	0.752982	-5.02122	1.27673e-06	0.000587228	3.77599	0.787688	0.6626	-0.125088	20	60456503	R	II	CDH4	Body	island	Body-island	chr20:60456285-60456612	NA	NA				cg01185502
-0.194455	0.747268	-5.01881	1.29073e-06	0.000592978	3.76542	0.791619	0.631768	-0.159851	19	733352	R	II	PALM	Body	shelf	Body-shelf	chr19:736135-736426	NA	NA				cg18666748
-0.194438	0.529354	-5.01823	1.29413e-06	0.000593179	3.76287	0.570371	0.422538	-0.147833	13	21012516	R	II	CRYL1	Body	shelf	Body-shelf	chr13:21009774-21010338	NA	NA			rs73443934	cg21455901
-0.194329	0.617293	-5.01809	1.29499e-06	0.000593179	3.76222	0.686534	0.436978	-0.249556	X	71363658	R	II	FLJ44635	TSS1500	opensea	TSS1500-opensea		NA	NA				cg01110418
-0.194325	0.855777	-5.01797	1.2957e-06	0.000593179	3.7617	0.887016	0.774426	-0.112591	10	5735349	F	II	C10orf18	5'UTR	opensea	5'UTR-opensea		NA	NA		rs4750644		cg09411597
-0.194284	0.658782	-5.01541	1.31081e-06	0.000599399	3.75046	0.717917	0.504786	-0.213131	1	234680511	R	II		IGR	opensea	IGR-opensea		TRUE	TRUE				cg10714509
-0.194251	0.719536	-5.01447	1.31641e-06	0.000601261	3.74633	0.770604	0.586547	-0.184056	17	8301183	R	I	RNF222	TSS200	opensea	TSS200-opensea		NA	NA				cg10218000
-0.194143	0.685388	-5.013	1.32524e-06	0.000603957	3.73985	0.739829	0.543615	-0.196214	16	69304299	F	II	SNTB2	Body	opensea	Body-opensea		NA	TRUE				cg02293732
-0.194137	0.625948	-5.01297	1.32538e-06	0.000603957	3.73975	0.658592	0.540937	-0.117654	1	1264265	R	II	GLTPD1	3'UTR	shore	3'UTR-shore	chr1:1265206-1265429	NA	NA				cg02625725
-0.194063	0.821546	-5.01087	1.33809e-06	0.00060904	3.7305	0.851408	0.743779	-0.10763	1	230322024	F	II	GALNT2	Body	opensea	Body-opensea		TRUE	TRUE		rs72649529		cg08705382
-0.194062	0.858071	-5.00991	1.3439e-06	0.000610978	3.7263	0.882007	0.795739	-0.0862678	17	62051709	F	II	SCN4A	TSS1500	opensea	TSS1500-opensea		TRUE	TRUE				cg05818824
-0.19404	0.587211	-5.00876	1.3509e-06	0.000613452	3.72127	0.653951	0.413409	-0.240543	14	103410594	R	II	CDC42BPB	Body	shelf	Body-shelf	chr14:103406206-103406683	NA	NA				cg21164005
-0.194021	0.608544	-5.0075	1.35863e-06	0.000616251	3.71574	0.66413	0.463787	-0.200343	7	155276653	R	II		IGR	opensea	IGR-opensea		NA	NA				cg22960347
-0.193889	0.472091	-5.00673	1.36344e-06	0.000617718	3.71232	0.514574	0.361461	-0.153113	7	157606985	R	II	PTPRN2	Body	opensea	Body-opensea		NA	NA				cg26085328
-0.193879	0.578357	-5.00642	1.36535e-06	0.000617875	3.71095	0.623999	0.459498	-0.164501	16	28943288	F	II	CD19	1stExon	opensea	1stExon-opensea		NA	NA				cg01758575
-0.193871	0.808634	-5.00519	1.37294e-06	0.000620592	3.70559	0.828629	0.756565	-0.0720648	9	126130901	R	I	CRB2	Body	shore	Body-shore	chr9:126129330-126129602	TRUE	NA				cg13752749
-0.193855	0.719304	-5.00311	1.38593e-06	0.000625746	3.69646	0.746071	0.649599	-0.0964716	19	35550509	R	II	LOC100128675	Body	shore	Body-shore	chr19:35550550-35550832	NA	NA				cg22703124
-0.193853	0.796393	-5.00193	1.39335e-06	0.000628088	3.69129	0.834943	0.696005	-0.138937	15	78526836	F	II	ACSBG1	1stExon	opensea	1stExon-opensea		NA	TRUE				cg27257408
-0.193852	0.791542	-5.00178	1.39431e-06	0.000628088	3.69062	0.826378	0.700823	-0.125555	2	11101549	R	I		IGR	shore	IGR-shore	chr2:11101031-11101488	NA	NA				cg13686059
-0.193843	0.564322	-5.00075	1.40083e-06	0.000630304	3.6861	0.589232	0.499451	-0.089781	1	27337638	R	II	FAM46B	Body	shore	Body-shore	chr1:27338879-27339441	TRUE	TRUE				cg24312792
-0.193841	0.420624	-5.00032	1.40357e-06	0.000630814	3.68421	0.472753	0.284869	-0.187884	17	19220813	R	II	EPN2	Body	opensea	Body-opensea		TRUE	TRUE				cg12137220
-0.193798	0.429928	-4.99827	1.41667e-06	0.000635973	3.67521	0.456068	0.361855	-0.0942124	1	16347701	F	II	CLCNKA	TSS1500	opensea	TSS1500-opensea		TRUE	NA		rs72474559		cg14523706
-0.193761	0.410113	-4.99721	1.42348e-06	0.000638302	3.67056	0.443571	0.322985	-0.120586	11	117515332	R	II	DSCAML1	Body	opensea	Body-opensea		NA	TRUE				cg01124546
-0.193759	0.715505	-4.9965	1.42804e-06	0.000639617	3.66746	0.750941	0.623224	-0.127717	3	126074344	F	II	KLF15	5'UTR	shore	5'UTR-shore	chr3:126074783-126076865	NA	NA				cg00540067
-0.193747	0.575681	-4.99598	1.43137e-06	0.000640383	3.6652	0.621262	0.456981	-0.164281	2	20420746	R	II	SDC1	Body	shelf	Body-shelf	chr2:20423088-20425767	NA	NA				cg26034934
-0.193741	0.651798	-4.99411	1.44357e-06	0.000645107	3.65698	0.708722	0.503558	-0.205164	4	74968350	R	II		IGR	shelf	IGR-shelf	chr4:74964656-74965279	NA	NA				cg07108443
-0.193667	0.488388	-4.99345	1.44789e-06	0.000646301	3.65409	0.539909	0.354219	-0.18569	17	79380400	F	II	BAHCC1	Body	island	Body-island	chr17:79380359-79380723	NA	NA				cg15758702
-0.193645	0.813436	-4.99252	1.45396e-06	0.000647287	3.65003	0.856784	0.700552	-0.156231	19	1168733	R	I	SBNO2	5'UTR	island	5'UTR-island	chr19:1168576-1169139	NA	TRUE				cg20675971
-0.193618	0.60177	-4.99242	1.4546e-06	0.000647287	3.64961	0.663382	0.441324	-0.222058	17	48048875	R	I	DLX4	Body	shore	Body-shore	chr17:48048953-48050616	TRUE	NA				cg09730801
-0.193582	0.625888	-4.9922	1.4561e-06	0.000647287	3.64861	0.685973	0.469417	-0.216556	1	87404379	F	II	HS2ST1	Body	opensea	Body-opensea		NA	TRUE				cg15900052
-0.193475	0.699818	-4.9916	1.46004e-06	0.000647287	3.64599	0.752481	0.562674	-0.189807	17	45054460	F	II		IGR	shore	IGR-shore	chr17:45055317-45056838	NA	NA				cg23825231
-0.193462	0.425086	-4.99147	1.46087e-06	0.000647287	3.64544	0.472094	0.30267	-0.169424	3	50408111	R	II	CACNA2D2	Body	opensea	Body-opensea		NA	NA				cg22075146
-0.193458	0.836307	-4.99147	1.46088e-06	0.000647287	3.64543	0.888612	0.700095	-0.188517	19	3772167	F	I	RAX2	5'UTR	shore	5'UTR-shore	chr19:3770566-3770942	NA	TRUE				cg24881255
-0.193402	0.894618	-4.99095	1.46431e-06	0.000647287	3.64317	0.905152	0.867188	-0.0379642	2	239066321	R	II		IGR	shore	IGR-shore	chr2:239067512-239068028	NA	NA				cg08873746
-0.193368	0.871433	-4.99089	1.46475e-06	0.000647287	3.64287	0.88451	0.837379	-0.0471313	12	2226907	R	II	CACNA1C	Body	shelf	Body-shelf	chr12:2224409-2224645	NA	NA				cg14301531
-0.193317	0.533003	-4.99079	1.46537e-06	0.000647287	3.64246	0.607795	0.338232	-0.269563	7	151442371	F	II	PRKAG2	Body	opensea	Body-opensea		TRUE	NA				cg01058360
-0.193231	0.802692	-4.99046	1.46759e-06	0.000647287	3.641	0.82461	0.745617	-0.0789931	10	105215188	R	II	CALHM1	Body	island	Body-island	chr10:105215052-105215460	NA	NA				cg11856002
-0.193221	0.512433	-4.99033	1.46841e-06	0.000647287	3.64045	0.56591	0.373173	-0.192737	1	111770274	R	II	CHI3L2	TSS200	opensea	TSS200-opensea		NA	NA				cg26366091
-0.193202	0.816228	-4.99012	1.46985e-06	0.000647287	3.63951	0.847021	0.736038	-0.110982	10	81165685	R	II	ZCCHC24	Body	opensea	Body-opensea		NA	TRUE				cg07491858
-0.193071	0.71341	-4.98899	1.47735e-06	0.000649861	3.63458	0.764596	0.580115	-0.184481	1	173977793	F	II		IGR	opensea	IGR-opensea		NA	TRUE		rs36060506		cg00981945
-0.192976	0.829093	-4.9879	1.48466e-06	0.000652347	3.62979	0.851303	0.771255	-0.0800484	1	22155444	R	II	HSPG2	Body	island	Body-island	chr1:22155300-22155565	NA	NA				cg21616627
-0.192837	0.402769	-4.98594	1.49783e-06	0.000657402	3.62124	0.451669	0.275424	-0.176245	15	80446451	F	II	FAH	Body	opensea	Body-opensea		NA	TRUE				cg06856840
-0.192787	0.215363	-4.98518	1.50298e-06	0.000658926	3.61791	0.245631	0.136541	-0.109089	6	41168960	R	II	TREML2	TSS200	opensea	TSS200-opensea		NA	TRUE			rs73733381	cg19005210
-0.192778	0.838419	-4.98461	1.50686e-06	0.000659062	3.61542	0.895139	0.690711	-0.204428	12	113528791	R	I	DTX1	Body	shelf	Body-shelf	chr12:113530914-113531476	NA	NA				cg19631815
-0.192737	0.639026	-4.98444	1.50803e-06	0.000659062	3.61466	0.687222	0.513517	-0.173705	7	26984305	R	II		IGR	opensea	IGR-opensea		NA	TRUE				cg07589393
-0.192702	0.728515	-4.9844	1.50832e-06	0.000659062	3.61448	0.763716	0.636846	-0.126871	1	40766357	F	II	COL9A2	3'UTR	shelf	3'UTR-shelf	chr1:40769186-40769871	NA	TRUE				cg11211040
-0.192671	0.76606	-4.98368	1.51322e-06	0.000660471	3.61133	0.799801	0.678194	-0.121608	1	32183342	R	II		IGR	shelf	IGR-shelf	chr1:32180131-32180487	NA	NA				cg07927219
-0.192596	0.916617	-4.98288	1.5187e-06	0.000662125	3.60784	0.94466	0.843589	-0.101071	12	6289847	F	I		IGR	opensea	IGR-opensea		TRUE	TRUE				cg21519654
-0.192595	0.704552	-4.98249	1.52138e-06	0.000662559	3.60613	0.741178	0.609173	-0.132005	3	11241399	F	II	HRH1	5'UTR	opensea	5'UTR-opensea		NA	TRUE				cg27230009
-0.192506	0.861215	-4.98199	1.5248e-06	0.000663313	3.60395	0.902317	0.754179	-0.148138	1	92208474	R	II	TGFBR3	Body	opensea	Body-opensea		NA	TRUE				cg17468459
-0.192404	0.358184	-4.98116	1.53053e-06	0.000665072	3.60032	0.411243	0.220011	-0.191232	16	2082777	R	II	SLC9A3R2	Body	shelf	Body-shelf	chr16:2086420-2086892	TRUE	NA				cg09462956
-0.192395	0.430177	-4.97992	1.53915e-06	0.000668081	3.59488	0.473389	0.317647	-0.155742	15	64208452	F	II	DAPK2	Body	opensea	Body-opensea		TRUE	TRUE				cg01859228
-0.192347	0.369258	-4.97875	1.54727e-06	0.000670863	3.58978	0.430889	0.20876	-0.222129	19	49184628	R	II	SEC1	Body	shore	Body-shore	chr19:49183498-49184167	TRUE	TRUE				cg27262821
-0.192327	0.740803	-4.9777	1.55464e-06	0.000673015	3.58518	0.772996	0.656967	-0.116029	17	8295737	R	II	RNF222	3'UTR	shore	3'UTR-shore	chr17:8295899-8296320	NA	TRUE				cg04326023
-0.192282	0.65941	-4.97755	1.55566e-06	0.000673015	3.58455	0.70514	0.540323	-0.164817	10	22768370	R	II		IGR	shore	IGR-shore	chr10:22764708-22767050	NA	NA			rs77817416	cg00375132
-0.19223	0.788705	-4.97731	1.55738e-06	0.00067302	3.58347	0.820813	0.705091	-0.115722	12	105130282	R	II	CHST11	Body	opensea	Body-opensea		TRUE	TRUE				cg15404019
-0.192189	0.621974	-4.9765	1.56308e-06	0.000674742	3.57994	0.670867	0.49465	-0.176217	9	110495709	F	II		IGR	opensea	IGR-opensea		NA	TRUE				cg13514049
-0.192109	0.747481	-4.97608	1.566e-06	0.000675188	3.57813	0.775038	0.675718	-0.0993194	8	1811760	F	II	ARHGEF10	Body	opensea	Body-opensea		TRUE	NA				cg01144965
-0.192107	0.579741	-4.97587	1.56754e-06	0.000675188	3.57717	0.629791	0.449401	-0.180391	3	13679068	R	II	FBLN2	Body	island	Body-island	chr3:13679067-13679336	NA	NA				cg17340373
-0.192072	0.527211	-4.97535	1.57118e-06	0.000676012	3.57493	0.564077	0.431206	-0.132871	1	110175592	R	II		IGR	opensea	IGR-opensea		NA	NA				cg24669449
-0.191938	0.268342	-4.97493	1.57419e-06	0.000676568	3.57308	0.318861	0.136781	-0.18208	8	1971471	F	II		IGR	shore	IGR-shore	chr8:1971909-1972406	NA	NA				cg10759972
-0.1919	0.584457	-4.97438	1.57808e-06	0.000676771	3.57068	0.639708	0.440574	-0.199134	2	127942965	F	II	CYP27C1	3'UTR	opensea	3'UTR-opensea		NA	NA		rs77463432		cg05780766
-0.191899	0.525494	-4.97438	1.5781e-06	0.000676771	3.57067	0.557813	0.441332	-0.116482	1	23203462	F	I	EPHB2	Body	opensea	Body-opensea		TRUE	TRUE				cg26671246
-0.191794	0.60899	-4.97248	1.59166e-06	0.000681841	3.56239	0.672665	0.443167	-0.229498	7	134558080	F	I	CALD1	Body	opensea	Body-opensea		NA	TRUE				cg13657981
-0.191653	0.547779	-4.97141	1.59939e-06	0.000684405	3.5577	0.613773	0.375918	-0.237855	1	92952897	F	II	GFI1	TSS1500	shore	TSS1500-shore	chr1:92945907-92952609	NA	NA				cg04777348
-0.191623	0.21256	4.97095	1.60268e-06	0.000684638	3.55571	0.151567	0.371396	0.219829	2	208029740	F	II	KLF7	Body	shore	Body-shore	chr2:208030852-208031477	NA	NA				cg08515841
-0.191582	0.681629	-4.97085	1.60341e-06	0.000684638	3.55526	0.709274	0.609636	-0.0996376	8	144295084	R	II	GPIHBP1	5'UTR	opensea	5'UTR-opensea		NA	NA				cg25496417
-0.191578	0.23159	-4.97037	1.60687e-06	0.000684935	3.55317	0.261883	0.152701	-0.109182	12	1637124	R	II		IGR	shore	IGR-shore	chr12:1639033-1640750	TRUE	NA				cg10234693
-0.191548	0.67594	-4.97027	1.60759e-06	0.000684935	3.55274	0.732431	0.52883	-0.203602	8	26483122	F	II	DPYSL2	Body	opensea	Body-opensea		NA	TRUE				cg08216304
-0.191536	0.569994	-4.96987	1.61048e-06	0.000685423	3.551	0.622972	0.432032	-0.190939	2	174049232	F	II	ZAK	Body	opensea	Body-opensea		TRUE	TRUE				cg07469815
-0.191516	0.704991	-4.96942	1.61375e-06	0.000685729	3.54904	0.742642	0.606941	-0.135701	4	719614	F	I	PCGF3	5'UTR	shelf	5'UTR-shelf	chr4:716281-716977	NA	NA		rs4690294		cg21942184
-0.191507	0.625574	-4.96907	1.61631e-06	0.000685729	3.5475	0.701586	0.427625	-0.273961	3	177554561	R	II		IGR	opensea	IGR-opensea		NA	TRUE				cg19213703
-0.191293	0.816586	-4.96886	1.61782e-06	0.000685729	3.5466	0.83539	0.767618	-0.0677719	7	157694516	F	I	PTPRN2	Body	island	Body-island	chr7:157694387-157694661	NA	NA		rs10277533		cg02562602
-0.191276	0.782746	-4.96882	1.61817e-06	0.000685729	3.54639	0.818029	0.690862	-0.127166	6	135271333	F	II	ALDH8A1	TSS200	opensea	TSS200-opensea		NA	NA		rs73774520		cg20352402
-0.191273	0.738258	-4.96578	1.64043e-06	0.00069371	3.53316	0.784985	0.616573	-0.168412	13	51103373	F	II		IGR	opensea	IGR-opensea		NA	TRUE				cg05091135
-0.191256	0.582503	-4.96577	1.64053e-06	0.00069371	3.53309	0.648189	0.411445	-0.236745	1	32742037	R	I	LCK	Body	shore	Body-shore	chr1:32740710-32741544	NA	NA				cg04503267
-0.191251	0.552969	-4.96553	1.64231e-06	0.000693713	3.53205	0.610098	0.404196	-0.205901	17	78163268	R	I	CARD14	Body	shore	Body-shore	chr17:78165077-78165293	NA	NA				cg25792439
-0.191233	0.778213	-4.96414	1.65265e-06	0.000697333	3.52597	0.821604	0.665218	-0.156386	18	55312214	F	II		IGR	shelf	IGR-shelf	chr18:55315730-55315932	NA	NA		rs17759167		cg20598643
-0.191232	0.728553	-4.96372	1.65573e-06	0.000697885	3.52417	0.781442	0.590822	-0.19062	19	1168987	F	I	SBNO2	5'UTR	island	5'UTR-island	chr19:1168576-1169139	TRUE	NA		rs11671793		cg22783058
-0.191132	0.539996	-4.96029	1.68157e-06	0.000707717	3.50917	0.584177	0.424941	-0.159236	1	207490952	R	II		IGR	shelf	IGR-shelf	chr1:207494543-207495364	NA	NA				cg22687766
-0.191112	0.474476	-4.96014	1.68266e-06	0.000707717	3.50854	0.542871	0.296364	-0.246507	2	239432273	F	I		IGR	opensea	IGR-opensea		TRUE	NA				cg26474549
-0.191094	0.679729	-4.95984	1.68495e-06	0.000707923	3.50723	0.723643	0.565367	-0.158276	5	175084250	F	II	HRH2	TSS1500	shore	TSS1500-shore	chr5:175085004-175085756	NA	NA				cg06969845
-0.191022	0.617398	-4.95916	1.69009e-06	0.00070883	3.50427	0.681449	0.450597	-0.230852	14	103410516	F	II	CDC42BPB	Body	shelf	Body-shelf	chr14:103406206-103406683	NA	NA				cg19589358
-0.191018	0.671364	-4.95893	1.69187e-06	0.00070883	3.50326	0.726335	0.52821	-0.198126	16	28943198	R	II	CD19	TSS200	opensea	TSS200-opensea		NA	NA				cg27565966
-0.190939	0.612429	-4.95884	1.69251e-06	0.00070883	3.50289	0.67961	0.437478	-0.242132	12	125149524	F	I		IGR	shelf	IGR-shelf	chr12:125145445-125145669	NA	TRUE				cg16723716
-0.190917	0.791517	-4.9579	1.69974e-06	0.000711099	3.49876	0.814367	0.732015	-0.0823521	3	150497431	F	II		IGR	island	IGR-island	chr3:150496798-150497432	NA	NA				cg16409795
-0.190909	0.772869	-4.95683	1.70795e-06	0.000713772	3.4941	0.823691	0.640519	-0.183172	7	157345090	F	II	PTPRN2	Body	shore	Body-shore	chr7:157346613-157347069	NA	NA		rs79461810		cg14051111
-0.190882	0.366128	-4.95608	1.71366e-06	0.000715292	3.49086	0.427655	0.205903	-0.221751	16	89023633	F	II	CBFA2T3	Body	opensea	Body-opensea		NA	NA				cg05953373
-0.190853	0.547839	-4.9556	1.71739e-06	0.000715292	3.48876	0.613051	0.378018	-0.235033	4	78332901	F	I		IGR	opensea	IGR-opensea		NA	TRUE				cg16361705
-0.19085	0.891508	-4.95554	1.71789e-06	0.000715292	3.48848	0.914431	0.831811	-0.0826208	1	3086509	F	II	PRDM16	Body	opensea	Body-opensea		TRUE	TRUE				cg22796923
-0.190845	0.577968	-4.95526	1.72e-06	0.000715292	3.48729	0.619141	0.470746	-0.148395	3	13977591	F	II	TPRXL	TSS1500	shelf	TSS1500-shelf	chr3:13974400-13974867	NA	NA		rs72624463		cg11383798
-0.190802	0.643951	-4.95518	1.72068e-06	0.000715292	3.48691	0.708935	0.474722	-0.234213	7	653309	F	I	PRKAR1B	Body	opensea	Body-opensea		NA	NA				cg18367631
-0.190759	0.409492	-4.95434	1.72714e-06	0.000717221	3.48328	0.45153	0.300015	-0.151515	17	75422456	F	II	SEPT9	Body	opensea	Body-opensea		TRUE	TRUE				cg23120541
-0.190741	0.771189	-4.95317	1.73629e-06	0.000720261	3.47816	0.80625	0.679886	-0.126364	17	73262345	F	II	MIF4GD	3'UTR	shelf	3'UTR-shelf	chr17:73266340-73268052	NA	NA				cg23498628
-0.190721	0.848002	-4.95243	1.74205e-06	0.000721478	3.47495	0.862941	0.8091	-0.0538415	8	141249678	R	II	TRAPPC9	Body	opensea	Body-opensea		NA	NA				cg24388061
-0.190678	0.68952	-4.95208	1.74479e-06	0.000721478	3.47343	0.742655	0.551147	-0.191507	2	101508685	R	II	NPAS2	5'UTR	opensea	5'UTR-opensea		NA	TRUE				cg21609584
-0.190641	0.434517	-4.95207	1.7449e-06	0.000721478	3.47338	0.508609	0.241569	-0.267039	13	113646732	R	I	MCF2L	Body	shore	Body-shore	chr13:113648343-113649601	NA	NA				cg09294084
-0.19062	0.719806	-4.95178	1.74718e-06	0.000721478	3.47211	0.750193	0.640674	-0.109518	15	42130662	F	II	JMJD7-PLA2G4B	Body	opensea	Body-opensea		TRUE	NA				cg07178968
-0.190595	0.831144	-4.95154	1.74908e-06	0.000721478	3.47106	0.850087	0.781813	-0.0682737	14	101511309	F	II	MIR487B	TSS1500	opensea	TSS1500-opensea		NA	NA				cg00844429
-0.190561	0.92502	-4.95139	1.75023e-06	0.000721478	3.47042	0.942394	0.879778	-0.0626159	8	38288404	F	II	FGFR1	Body	opensea	Body-opensea		NA	TRUE		rs17175849		cg20336472
-0.190487	0.734717	-4.95112	1.75235e-06	0.000721592	3.46925	0.791615	0.586544	-0.205072	5	117098484	R	II		IGR	opensea	IGR-opensea		NA	TRUE				cg05892606
-0.190453	0.569478	-4.95001	1.76112e-06	0.000724061	3.46442	0.613674	0.454385	-0.159289	22	39966653	R	II	CACNA1I	TSS200	opensea	TSS200-opensea		NA	NA				cg11312108
-0.190332	0.433186	-4.9499	1.76202e-06	0.000724061	3.46392	0.51138	0.229555	-0.281825	13	113646815	F	I	MCF2L	Body	shore	Body-shore	chr13:113648343-113649601	NA	NA		rs3011531		cg06673684
-0.190288	0.758957	-4.94859	1.77238e-06	0.000727557	3.45824	0.785068	0.690958	-0.0941102	6	31733688	R	II	C6orf27	Body	opensea	Body-opensea		NA	NA				cg16587961
-0.190279	0.519586	-4.94712	1.7841e-06	0.000731605	3.45186	0.574713	0.376026	-0.198687	1	228202608	F	II	WNT3A	Body	opensea	Body-opensea		TRUE	TRUE				cg21934230
-0.190245	0.674768	-4.94467	1.80386e-06	0.000738936	3.4412	0.724203	0.54603	-0.178173	22	43166347	R	II		IGR	shore	IGR-shore	chr22:43165947-43166287	TRUE	NA				cg02079700
-0.190207	0.607357	-4.9442	1.80773e-06	0.000739244	3.43912	0.659626	0.471241	-0.188386	5	178618678	R	II	ADAMTS2	Body	opensea	Body-opensea		NA	TRUE				cg10499378
-0.190189	0.499671	-4.94388	1.81032e-06	0.000739244	3.43774	0.537656	0.400754	-0.136902	19	45429870	F	II	APOC1P1	TSS200	opensea	TSS200-opensea		NA	NA				cg08121984
-0.190177	0.327482	-4.94375	1.81138e-06	0.000739244	3.43717	0.364677	0.230621	-0.134055	17	74023625	R	II	EVPL	TSS200	opensea	TSS200-opensea		NA	NA				cg19927565
-0.190154	0.364552	-4.94319	1.81593e-06	0.000739244	3.43474	0.401678	0.267872	-0.133806	9	117265427	F	II	DFNB31	Body	shore	Body-shore	chr9:117266468-117268094	NA	TRUE				cg04759982
-0.190142	0.683963	-4.94307	1.8169e-06	0.000739244	3.43422	0.727658	0.570174	-0.157483	3	13060974	F	II	IQSEC1	Body	opensea	Body-opensea		TRUE	TRUE	low-CpG:13035893-13035988			cg26766694
-0.190129	0.263168	-4.94302	1.81729e-06	0.000739244	3.43402	0.293129	0.185147	-0.107982	16	31117318	R	I		IGR	island	IGR-island	chr16:31117101-31117435	NA	NA				cg03984055
-0.190111	0.454604	-4.94255	1.82114e-06	0.000739244	3.43197	0.507447	0.316994	-0.190453	17	65136480	R	II	HELZ	Body	opensea	Body-opensea		NA	TRUE				cg15015109
-0.190104	0.478805	-4.94225	1.82363e-06	0.000739244	3.43064	0.528912	0.348319	-0.180592	1	17887065	R	II	ARHGEF10L	5'UTR	opensea	5'UTR-opensea		NA	NA				cg11806633
-0.190089	0.683676	-4.94208	1.82497e-06	0.000739244	3.42994	0.71347	0.606086	-0.107384	16	68691561	F	II	CDH3	Body	opensea	Body-opensea		NA	TRUE				cg09821218
-0.190032	0.630774	-4.94206	1.82516e-06	0.000739244	3.42983	0.682586	0.495846	-0.18674	22	46458783	F	I		IGR	shore	IGR-shore	chr22:46457095-46458028	NA	NA				cg07325001
-0.189837	0.789502	-4.94204	1.82529e-06	0.000739244	3.42976	0.830057	0.683891	-0.146166	10	323809	F	II	DIP2C	Body	opensea	Body-opensea		NA	NA				cg14497145
-0.189831	0.253462	4.94099	1.83391e-06	0.00074197	3.42521	0.206336	0.376185	0.169849	1	155146497	R	II	KRTCAP2	TSS1500	shore	TSS1500-shore	chr1:155147185-155147444	NA	NA				cg25613262
-0.18981	0.511399	-4.94002	1.84198e-06	0.000744469	3.42095	0.580661	0.331028	-0.249634	4	5167599	F	II	STK32B	Body	opensea	Body-opensea		NA	TRUE		rs76828015		cg08906246
-0.189807	0.568555	-4.93913	1.84928e-06	0.000746655	3.41712	0.621992	0.429396	-0.192595	15	65066710	F	II	RBPMS2	Body	shore	Body-shore	chr15:65066916-65068352	TRUE	NA				cg18210365
-0.189745	0.370287	-4.93842	1.85523e-06	0.000748286	3.41402	0.432875	0.207299	-0.225576	7	102553457	R	II	LRRC17	5'UTR	opensea	5'UTR-opensea		NA	NA	low-CpG:102340605-102340757			cg19561297
-0.189696	0.459243	-4.93817	1.85727e-06	0.000748341	3.41295	0.517265	0.308145	-0.20912	3	72940510	R	II	GXYLT2	Body	opensea	Body-opensea		TRUE	NA				cg25338134
-0.189644	0.792491	-4.93745	1.86328e-06	0.00074962	3.40982	0.826408	0.704168	-0.12224	1	202827280	F	II		IGR	shelf	IGR-shelf	chr1:202830061-202830923	NA	NA				cg15569630
-0.189389	0.854869	-4.93734	1.86425e-06	0.00074962	3.40932	0.876559	0.798385	-0.0781733	20	17680945	F	II	BANF2	5'UTR	opensea	5'UTR-opensea		NA	NA		rs4813275		cg03387497
-0.189389	0.481328	-4.93706	1.86658e-06	0.000749789	3.40811	0.50499	0.419708	-0.085282	15	40745035	R	II	BAHD1	5'UTR	opensea	5'UTR-opensea		NA	TRUE				cg02726739
-0.189376	0.687357	-4.93677	1.869e-06	0.000749993	3.40686	0.730846	0.574104	-0.156742	15	91586374	F	II		IGR	opensea	IGR-opensea		NA	NA				cg25844587
-0.189355	0.893433	-4.93577	1.8774e-06	0.000752106	3.40251	0.927165	0.80559	-0.121576	17	7460690	F	I	TNFSF13	TSS1500	shelf	TSS1500-shelf	chr17:7464666-7465823	NA	NA				cg13829089
-0.189286	0.908572	-4.93569	1.87809e-06	0.000752106	3.40216	0.936314	0.836328	-0.0999858	7	157396482	F	I	PTPRN2	Body	opensea	Body-opensea		NA	NA				cg17364913
-0.189206	0.848542	-4.93524	1.88189e-06	0.000752464	3.4002	0.883788	0.756754	-0.127034	18	32552858	R	II		IGR	shelf	IGR-shelf	chr18:32556654-32557883	NA	NA				cg25477456
-0.189205	0.49775	-4.93513	1.8828e-06	0.000752464	3.39973	0.559316	0.337421	-0.221894	4	55650393	R	II		IGR	opensea	IGR-opensea		NA	TRUE				cg10742523
-0.189178	0.593657	-4.93419	1.89077e-06	0.000754878	3.39565	0.63721	0.480238	-0.156972	12	52762005	F	II	KRT85	TSS1500	shore	TSS1500-shore	chr12:52760834-52761099	NA	NA				cg04473405
-0.189166	0.868163	-4.93329	1.89842e-06	0.000757167	3.39173	0.911235	0.755997	-0.155238	16	85465657	R	I		IGR	shore	IGR-shore	chr16:85465046-85465284	NA	NA				cg01624768
-0.189126	0.465	-4.93286	1.9021e-06	0.000757863	3.38986	0.517087	0.329355	-0.187733	8	20080666	R	II		IGR	opensea	IGR-opensea		NA	TRUE				cg16479633
-0.189103	0.716034	-4.93119	1.9164e-06	0.000762788	3.38261	0.752539	0.620969	-0.131569	6	170401157	R	I		IGR	shore	IGR-shore	chr6:170401900-170402500	NA	NA				cg07141036
-0.189094	0.685655	-4.93095	1.91845e-06	0.000762833	3.38158	0.731489	0.566297	-0.165192	2	145780010	F	II		IGR	opensea	IGR-opensea		NA	TRUE				cg05318210
-0.189092	0.602345	-4.92994	1.92713e-06	0.000765512	3.37721	0.677585	0.406407	-0.271178	3	12465415	F	II	PPARG	Body	opensea	Body-opensea		NA	TRUE		rs9282832		cg10499651
-0.189056	0.592027	-4.9294	1.93178e-06	0.000766584	3.37487	0.640672	0.465349	-0.175323	17	45932641	R	II	SP6	5'UTR	shelf	5'UTR-shelf	chr17:45928211-45928710	NA	NA				cg27210136
-0.18901	0.60342	-4.92899	1.93533e-06	0.000767219	3.3731	0.665087	0.44283	-0.222256	6	2021942	R	II	GMDS	Body	opensea	Body-opensea		NA	TRUE				cg11608390
-0.188909	0.634854	-4.92865	1.93834e-06	0.000767297	3.37159	0.69883	0.468249	-0.230581	2	100498600	F	II	AFF3	Body	opensea	Body-opensea		NA	TRUE		rs76490562		cg21959618
-0.18885	0.83162	-4.92852	1.93943e-06	0.000767297	3.37105	0.855049	0.770607	-0.0844416	7	4762236	F	II	FOXK1	Body	shelf	Body-shelf	chr7:4764684-4765252	NA	NA				cg10106935
-0.18884	0.396637	-4.9277	1.94659e-06	0.000768023	3.36748	0.442727	0.276608	-0.166119	3	195531298	F	II	MUC4	Body	opensea	Body-opensea		NA	NA				cg18513344
-0.188831	0.760293	-4.92768	1.94674e-06	0.000768023	3.36741	0.799312	0.658681	-0.14063	3	53801915	F	I	CACNA1D	Body	opensea	Body-opensea		NA	TRUE				cg07185068
-0.188808	0.502539	-4.92764	1.94712e-06	0.000768023	3.36722	0.545207	0.391424	-0.153783	16	29837056	R	II	MVP	5'UTR	opensea	5'UTR-opensea		TRUE	NA				cg04633683
-0.188804	0.800805	-4.92558	1.96515e-06	0.000774356	3.3583	0.850399	0.671651	-0.178748	1	110350324	R	I		IGR	opensea	IGR-opensea		NA	TRUE				cg27558541
-0.188747	0.451846	-4.9248	1.972e-06	0.000775616	3.35493	0.514646	0.288306	-0.22634	6	32054441	F	II	TNXB	Body	shore	Body-shore	chr6:32055067-32055601	TRUE	TRUE				cg23636802
-0.188652	0.540768	-4.92477	1.97229e-06	0.000775616	3.35479	0.596065	0.396766	-0.199299	6	30044002	R	II	RNF39	TSS1500	shore	TSS1500-shore	chr6:30042918-30043500	TRUE	NA			rs3807034	cg07516196
-0.18855	0.53992	-4.92434	1.97607e-06	0.000776325	3.35293	0.576943	0.443507	-0.133436	17	4503171	R	II	SMTNL2	Body	shelf	Body-shelf	chr17:4500127-4500333	NA	TRUE				cg27194211
-0.188546	0.699523	-4.92395	1.97961e-06	0.00077694	3.3512	0.732122	0.614628	-0.117494	1	7767716	F	II	CAMTA1	Body	shore	Body-shore	chr1:7764593-7765856	NA	NA		rs75173816		cg06082897
-0.188545	0.7262	-4.92237	1.99362e-06	0.000780622	3.34437	0.758509	0.642062	-0.116447	14	103416268	F	II	CDC42BPB	Body	opensea	Body-opensea		NA	TRUE				cg09262100
-0.188517	0.599757	-4.92235	1.99383e-06	0.000780622	3.34428	0.668394	0.421017	-0.247377	7	553412	F	II	PDGFA	Body	shelf	Body-shelf	chr7:556611-562845	TRUE	TRUE				cg05892024
-0.188454	0.468228	-4.92192	1.9976e-06	0.000780622	3.34244	0.513509	0.350306	-0.163203	14	23858666	R	II	MYH6	Body	shore	Body-shore	chr14:23859356-23859620	NA	NA				cg05241732
-0.18843	0.606462	-4.92138	2.0025e-06	0.000780622	3.34008	0.653385	0.484266	-0.169118	4	1754069	R	I		IGR	opensea	IGR-opensea		NA	NA				cg08745334
-0.188404	0.408915	-4.92114	2.00468e-06	0.000780622	3.33902	0.439326	0.329719	-0.109607	12	52436085	F	II		IGR	opensea	IGR-opensea		NA	NA			rs73303768	cg23922804
-0.188397	0.378238	-4.92104	2.00553e-06	0.000780622	3.33861	0.430166	0.24301	-0.187156	8	48091424	R	I		IGR	opensea	IGR-opensea		NA	NA				cg10582687
-0.188386	0.438365	-4.92076	2.00808e-06	0.000780622	3.33738	0.499936	0.278024	-0.221912	17	19152434	R	II	EPN2	5'UTR	opensea	5'UTR-opensea		TRUE	TRUE				cg25132536
-0.188374	0.665077	-4.92044	2.01094e-06	0.000780622	3.336	0.71191	0.543117	-0.168793	8	145849535	F	II		IGR	shore	IGR-shore	chr8:145849885-145851998	NA	NA				cg08894066
-0.188352	0.640132	-4.92023	2.01282e-06	0.000780622	3.3351	0.690156	0.50986	-0.180296	2	220154319	F	II		IGR	opensea	IGR-opensea		TRUE	TRUE				cg23419907
-0.18835	0.471826	-4.91994	2.01541e-06	0.000780622	3.33386	0.513562	0.363137	-0.150426	7	36700916	F	I	AOAH	Body	opensea	Body-opensea		NA	NA	low-CpG:36667431-36667575	rs59384959		cg15388107
-0.188329	0.595172	-4.91979	2.01683e-06	0.000780622	3.33318	0.633555	0.495217	-0.138338	12	53891718	R	II	MAP3K12	5'UTR	shore	5'UTR-shore	chr12:53893195-53893610	NA	NA				cg18070593
-0.188328	0.420186	-4.9197	2.01762e-06	0.000780622	3.33279	0.470602	0.288896	-0.181706	19	35981517	F	II	KRTDAP	TSS200	opensea	TSS200-opensea		NA	NA				cg01585096
-0.188318	0.816079	-4.91969	2.01771e-06	0.000780622	3.33275	0.847145	0.735181	-0.111964	14	93185446	R	II	LGMN	Body	opensea	Body-opensea		NA	TRUE				cg16365601
-0.188301	0.848573	-4.91962	2.01836e-06	0.000780622	3.33244	0.869481	0.794128	-0.075353	1	22612262	F	I		IGR	island	IGR-island	chr1:22612214-22612418	NA	NA				cg26529645
-0.188249	0.889508	-4.91957	2.01877e-06	0.000780622	3.33224	0.925147	0.796698	-0.128449	5	1382527	R	I		IGR	shelf	IGR-shelf	chr5:1385978-1386862	NA	NA				cg20646359
-0.188236	0.685238	-4.9187	2.02666e-06	0.000782904	3.32847	0.736292	0.552286	-0.184006	12	93129447	F	II	PLEKHG7	TSS1500	opensea	TSS1500-opensea		NA	TRUE				cg20829550
-0.188175	0.708127	-4.91731	2.03927e-06	0.000787001	3.32247	0.762359	0.566896	-0.195464	1	98031839	R	II	DPYD	Body	opensea	Body-opensea		NA	TRUE				cg14072140
-0.188081	0.507319	-4.91699	2.04219e-06	0.000787357	3.32108	0.586783	0.300381	-0.286403	7	151442351	F	I	PRKAG2	Body	opensea	Body-opensea		TRUE	NA				cg06436185
-0.188057	0.267341	-4.91459	2.06427e-06	0.000794367	3.31067	0.309586	0.15733	-0.152256	15	31631240	R	II	KLF13	Body	opensea	Body-opensea		TRUE	TRUE				cg13408344
-0.188036	0.553075	-4.91457	2.06441e-06	0.000794367	3.31061	0.598373	0.435113	-0.16326	13	114322874	R	II	GRK1	Body	opensea	Body-opensea		NA	NA				cg03918221
-0.18801	0.318675	-4.9143	2.06697e-06	0.000794573	3.30941	0.37631	0.168582	-0.207729	4	37668528	R	II	RELL1	Body	opensea	Body-opensea		TRUE	NA				cg18672030
-0.187979	0.381594	-4.91399	2.06979e-06	0.000794833	3.30809	0.454252	0.192379	-0.261873	17	78955884	F	I		IGR	shore	IGR-shore	chr17:78954993-78955381	TRUE	NA				cg11068289
-0.187913	0.423335	-4.91379	2.07169e-06	0.000794833	3.3072	0.463713	0.318183	-0.14553	19	2723314	R	I		IGR	island	IGR-island	chr19:2723168-2723390	NA	TRUE				cg06690609
-0.187902	0.601499	-4.91306	2.07848e-06	0.000796383	3.30403	0.655705	0.460338	-0.195367	5	148442857	F	II	SH3TC2	TSS200	opensea	TSS200-opensea		TRUE	TRUE				cg26474043
-0.187884	0.65507	-4.91292	2.07978e-06	0.000796383	3.30343	0.708009	0.517207	-0.190802	17	77901030	F	I		IGR	shore	IGR-shore	chr17:77901065-77901333	NA	NA			rs57282875	cg09130658
-0.187834	0.567336	-4.91231	2.08538e-06	0.000797555	3.30083	0.616547	0.439182	-0.177365	7	1595602	F	II	TMEM184A	5'UTR	opensea	5'UTR-opensea		NA	TRUE				cg10633906
-0.187799	0.315154	-4.91215	2.08689e-06	0.000797555	3.30012	0.345954	0.234945	-0.111009	17	74024966	F	II	EVPL	TSS1500	opensea	TSS1500-opensea		NA	NA				cg10138630
-0.187768	0.720279	-4.91017	2.10545e-06	0.000803864	3.29156	0.766951	0.598738	-0.168214	6	30951377	F	II	MUC21	TSS200	opensea	TSS200-opensea		NA	NA				cg15442792
-0.18774	0.510832	-4.90991	2.10794e-06	0.000804035	3.29041	0.546405	0.418194	-0.12821	22	37523151	F	II	IL2RB	3'UTR	opensea	3'UTR-opensea		NA	NA				cg24509815
-0.187733	0.680685	-4.90931	2.11356e-06	0.000805398	3.28784	0.726123	0.562354	-0.163769	4	88571325	F	II	DMP1	TSS200	opensea	TSS200-opensea		NA	NA				cg16043345
-0.187705	0.565943	-4.90808	2.12526e-06	0.000809074	3.28249	0.629326	0.400885	-0.228441	16	90077951	R	II	DBNDD1	Body	opensea	Body-opensea		NA	TRUE				cg08343075
-0.187667	0.573999	-4.90782	2.12773e-06	0.000809228	3.28137	0.628998	0.430771	-0.198227	19	56674759	F	II		IGR	shelf	IGR-shelf	chr19:56671076-56671619	NA	NA				cg24336447
-0.18763	0.795009	-4.90738	2.1319e-06	0.000810031	3.27948	0.829522	0.705131	-0.124391	1	12207564	F	I		IGR	opensea	IGR-opensea		NA	TRUE				cg12126344
-0.187627	0.583865	-4.90693	2.13617e-06	0.000810869	3.27754	0.642301	0.431687	-0.210614	19	3811002	R	I	ZFR2	Body	island	Body-island	chr19:3810778-3811195	NA	NA				cg08417595
-0.187581	0.730327	-4.90643	2.14096e-06	0.000811904	3.27537	0.772744	0.619867	-0.152876	7	101180719	F	I	EMID2	Body	opensea	Body-opensea		NA	TRUE				cg22923895
-0.187552	0.553425	-4.90429	2.1615e-06	0.000818905	3.26613	0.599008	0.434719	-0.16429	1	156836717	R	I	NTRK1	Body	opensea	Body-opensea		NA	TRUE			rs66574101	cg07418114
-0.187537	0.911071	-4.90399	2.16441e-06	0.000818997	3.26483	0.929981	0.861828	-0.0681533	2	240224285	F	II	HDAC4	Body	opensea	Body-opensea		NA	TRUE				cg02047225
-0.187426	0.591317	-4.90384	2.16591e-06	0.000818997	3.26416	0.668988	0.38905	-0.279938	9	139590572	F	I		IGR	island	IGR-island	chr9:139590437-139590761	TRUE	NA				cg14604066
-0.187417	0.589826	-4.90338	2.17037e-06	0.000819897	3.26217	0.637742	0.465042	-0.1727	16	85560739	F	II		IGR	opensea	IGR-opensea		NA	NA		rs80332660		cg26680989
-0.187359	0.4283	-4.90305	2.17356e-06	0.000820311	3.26075	0.483422	0.284753	-0.198669	2	137003533	F	II		IGR	opensea	IGR-opensea		NA	TRUE				cg05194412
-0.187258	0.838863	-4.90029	2.20049e-06	0.000829681	3.24884	0.85468	0.797674	-0.0570062	14	23447408	F	II	JUB	Body	shelf	Body-shelf	chr14:23449886-23452174	TRUE	TRUE				cg05143345
-0.187218	0.449444	-4.89995	2.20382e-06	0.000830138	3.24738	0.515501	0.277422	-0.238078	6	32049177	F	I	TNXB	Body	shelf	Body-shelf	chr6:32046815-32047094	TRUE	TRUE		rs55800491	rs61735731	cg00661399
-0.187213	0.872655	-4.89926	2.21062e-06	0.000831903	3.24439	0.885296	0.839736	-0.0455597	1	17252657	R	II	CROCC	Body	opensea	Body-opensea		TRUE	TRUE				cg27578869
-0.187185	0.251337	-4.89812	2.22186e-06	0.000835335	3.23949	0.302229	0.118804	-0.183425	16	89023389	F	II	CBFA2T3	Body	opensea	Body-opensea		NA	NA		rs71158770		cg08732950
-0.187181	0.450993	-4.89775	2.22553e-06	0.000835914	3.23789	0.508657	0.300826	-0.207831	11	330945	R	I		IGR	island	IGR-island	chr11:330785-331110	NA	NA				cg23326607
-0.187167	0.686363	-4.89698	2.23322e-06	0.000837315	3.23455	0.728433	0.576807	-0.151625	16	1206750	R	II	CACNA1H	Body	shore	Body-shore	chr16:1207042-1208032	NA	NA				cg01643563
-0.187156	0.667815	-4.89695	2.23352e-06	0.000837315	3.23442	0.704827	0.571427	-0.1334	11	70653378	F	II	SHANK2	Body	opensea	Body-opensea		NA	NA				cg24067803
-0.187156	0.399907	-4.89619	2.24112e-06	0.000839364	3.23114	0.439273	0.297391	-0.141882	9	132429922	F	II	PRRX2	Body	shore	Body-shore	chr9:132427908-132428171	NA	NA				cg14288424
-0.187106	0.494485	-4.89582	2.24483e-06	0.000839955	3.22954	0.550234	0.349306	-0.200928	16	4000474	F	I		IGR	opensea	IGR-opensea		TRUE	NA				cg03532331
-0.187099	0.242268	-4.8956	2.24698e-06	0.00083996	3.22861	0.276905	0.152069	-0.124836	5	148417172	R	II	SH3TC2	Body	opensea	Body-opensea		NA	TRUE				cg01831454
-0.187078	0.553734	-4.89439	2.25915e-06	0.000843709	3.22338	0.612949	0.399528	-0.213421	20	35169380	R	I	MYL9	TSS1500	island	TSS1500-island	chr20:35169189-35169540	TRUE	NA				cg06420834
-0.186958	0.6656	-4.89405	2.26261e-06	0.000844198	3.2219	0.724072	0.513329	-0.210743	9	127134207	R	II	PSMB7	Body	opensea	Body-opensea		NA	TRUE			rs34528754	cg13753351
-0.186956	0.814971	-4.89357	2.26744e-06	0.000845036	3.21984	0.843752	0.740023	-0.103728	5	131654574	F	II	SLC22A4	Body	opensea	Body-opensea		TRUE	TRUE				cg16087826
-0.186915	0.604708	4.8934	2.26915e-06	0.000845036	3.21911	0.5499	0.747436	0.197536	2	210714233	F	II	UNC80	Body	opensea	Body-opensea		NA	TRUE				cg13302994
-0.186868	0.690041	-4.892	2.28342e-06	0.000849546	3.21304	0.740055	0.559797	-0.180257	2	99132041	R	II	INPP4A	5'UTR	opensea	5'UTR-opensea		NA	TRUE				cg03403093
-0.186846	0.864979	-4.89156	2.28789e-06	0.000850404	3.21115	0.883617	0.816442	-0.0671747	19	13117917	R	I	NFIX	Body	shelf	Body-shelf	chr19:13120986-13124368	TRUE	TRUE				cg06458248
-0.18682	0.605822	-4.89134	2.29015e-06	0.000850439	3.2102	0.653815	0.480839	-0.172977	3	51995784	R	II	PCBP4	5'UTR	opensea	5'UTR-opensea		NA	NA				cg21323630
-0.186814	0.509777	-4.89103	2.29329e-06	0.000850803	3.20887	0.557029	0.386722	-0.170307	6	149775853	F	II	ZC3H12D	Body	shore	Body-shore	chr6:149777792-149778189	TRUE	TRUE				cg04494800
-0.18674	0.853352	-4.89077	2.29592e-06	0.000850974	3.20777	0.893391	0.749084	-0.144307	11	972057	R	II	AP2A2	Body	shelf	Body-shelf	chr11:975211-975776	NA	NA				cg21551979
-0.186719	0.535647	-4.88999	2.3039e-06	0.00085313	3.20441	0.578146	0.424972	-0.153174	1	2992620	F	II	PRDM16	Body	shore	Body-shore	chr1:2990030-2990718	NA	NA				cg14030836
-0.186675	0.92276	-4.88928	2.31126e-06	0.00085442	3.20132	0.933298	0.895317	-0.0379807	7	157216670	R	II		IGR	island	IGR-island	chr7:157216598-157216949	NA	NA				cg25516823
-0.18667	0.691656	-4.88923	2.31173e-06	0.00085442	3.20112	0.731067	0.589024	-0.142043	3	13060971	F	II	IQSEC1	Body	opensea	Body-opensea		TRUE	TRUE	low-CpG:13035893-13035988			cg17696731
-0.186626	0.515942	-4.88807	2.32378e-06	0.000858065	3.1961	0.578401	0.353289	-0.225112	11	33921158	R	II		IGR	opensea	IGR-opensea		TRUE	TRUE				cg13100962
-0.186573	0.5909	-4.88777	2.32685e-06	0.000858393	3.19482	0.645491	0.448734	-0.196757	11	73721374	R	II	UCP3	TSS1500	opensea	TSS1500-opensea		NA	NA				cg13221767
-0.186552	0.415896	-4.88693	2.33556e-06	0.000860798	3.19121	0.459295	0.302875	-0.15642	1	22885655	R	II		IGR	shelf	IGR-shelf	chr1:22889595-22890096	NA	NA		rs12048511		cg20672161
-0.186508	0.786157	-4.88669	2.33811e-06	0.000860932	3.19015	0.816938	0.706	-0.110938	12	7073179	R	II	MIR141	TSS200	opensea	TSS200-opensea		NA	NA				cg23067082
-0.186492	0.38186	-4.88627	2.34251e-06	0.000861747	3.18833	0.428219	0.261133	-0.167086	8	72745197	F	II		IGR	opensea	IGR-opensea		NA	TRUE				cg20076442
-0.186446	0.546643	-4.88589	2.34641e-06	0.000862375	3.18672	0.618114	0.360521	-0.257593	6	47002973	R	II	GPR110	5'UTR	opensea	5'UTR-opensea		TRUE	TRUE				cg13675859
-0.186441	0.530264	-4.88533	2.35224e-06	0.000863711	3.18432	0.578626	0.404323	-0.174303	2	237412439	F	II	IQCA1	Body	shelf	Body-shelf	chr2:237416090-237416382	NA	NA		rs73127872		cg26496293
-0.186362	0.410776	-4.8844	2.36203e-06	0.000865586	3.1803	0.473256	0.248069	-0.225187	12	716805	R	II	NINJ2	Body	shore	Body-shore	chr12:718174-718505	NA	NA				cg16639540
-0.186268	0.681351	-4.88428	2.36332e-06	0.000865586	3.17977	0.743843	0.518612	-0.225231	2	66669737	F	II	MEIS1	Body	shelf	Body-shelf	chr2:66672431-66673636	NA	NA				cg11357542
-0.186211	0.801319	-4.88422	2.36395e-06	0.000865586	3.17951	0.829468	0.728013	-0.101455	1	27332282	R	I	FAM46B	3'UTR	shore	3'UTR-shore	chr1:27332593-27332982	NA	TRUE				cg27552711
-0.186204	0.45173	-4.88377	2.36866e-06	0.000866501	3.17759	0.492975	0.344322	-0.148653	3	187454477	R	II	BCL6	5'UTR	shore	5'UTR-shore	chr3:187455330-187455843	NA	NA				cg23655939
-0.186173	0.648673	-4.88307	2.3761e-06	0.000867898	3.17456	0.709716	0.489707	-0.220009	14	105154994	R	I	INF2	TSS1500	shore	TSS1500-shore	chr14:105155520-105156573	NA	NA			rs73356792	cg04573078
-0.186172	0.446878	-4.88299	2.37689e-06	0.000867898	3.17424	0.491562	0.330515	-0.161048	1	23884703	F	II	ID3	3'UTR	shore	3'UTR-shore	chr1:23884842-23885087	NA	NA				cg02343604
-0.186147	0.386293	-4.88276	2.37934e-06	0.000867988	3.17324	0.43407	0.261873	-0.172197	2	98852938	F	II	VWA3B	Body	opensea	Body-opensea		NA	NA				cg16349827
-0.186124	0.960953	-4.88102	2.39783e-06	0.000873923	3.16575	0.981781	0.906714	-0.0750675	6	30131691	F	I	TRIM15	1stExon	opensea	1stExon-opensea		NA	TRUE		rs17194474		cg21988950
-0.18612	0.505247	-4.8808	2.40026e-06	0.000873997	3.16477	0.540913	0.412368	-0.128545	2	220074208	F	II	ZFAND2B	3'UTR	shelf	3'UTR-shelf	chr2:220071305-220071759	NA	NA				cg06753787
-0.18612	0.837216	-4.8804	2.40456e-06	0.000874752	3.16304	0.860586	0.776356	-0.0842305	17	79051613	R	II	BAIAP2	Body	shore	Body-shore	chr17:79051892-79052534	NA	NA				cg08885198
-0.186115	0.236161	-4.87918	2.41757e-06	0.000878672	3.15782	0.260597	0.172528	-0.0880684	17	47443155	R	II		IGR	shelf	IGR-shelf	chr17:47438906-47439938	NA	NA				cg23104592
-0.186063	0.604292	-4.87723	2.43866e-06	0.00088552	3.14942	0.632357	0.531206	-0.101151	14	92673517	F	II		IGR	opensea	IGR-opensea		NA	TRUE				cg23886216
-0.186062	0.271703	-4.87571	2.45519e-06	0.000890701	3.14288	0.31352	0.162805	-0.150716	15	86294644	R	II		IGR	opensea	IGR-opensea		NA	TRUE				cg15029032
-0.185965	0.886697	-4.87519	2.4609e-06	0.000891949	3.14064	0.908806	0.82912	-0.0796864	6	35565116	R	II	FKBP5	Body	opensea	Body-opensea		NA	TRUE	low-CpG:35673085-35673096			cg10300814
-0.185921	0.782994	-4.87381	2.47607e-06	0.000896619	3.1347	0.809666	0.713535	-0.0961302	18	10453624	R	II	APCDD1	TSS1500	shore	TSS1500-shore	chr18:10454082-10454296	NA	NA				cg25611723
-0.185921	0.755445	-4.87314	2.48347e-06	0.000898474	3.13181	0.788268	0.66997	-0.118298	16	56624886	R	II	MT3	3'UTR	shore	3'UTR-shore	chr16:56623068-56623914	NA	NA				cg09372728
-0.185913	0.439944	-4.87293	2.48579e-06	0.000898487	3.1309	0.496429	0.292849	-0.20358	12	52404134	R	II	GRASP	Body	shelf	Body-shelf	chr12:52400467-52401696	TRUE	TRUE				cg14242936
-0.185845	0.738313	-4.87239	2.4917e-06	0.000899795	3.12861	0.783718	0.62007	-0.163648	10	112287792	R	II		IGR	shelf	IGR-shelf	chr10:112289947-112290305	NA	TRUE				cg01269299
-0.185812	0.689428	-4.8721	2.49498e-06	0.000900152	3.12734	0.759019	0.508203	-0.250816	1	25236296	F	I	RUNX3	Body	shore	Body-shore	chr1:25234428-25234807	TRUE	TRUE				cg15712177
-0.185811	0.397558	-4.87173	2.4991e-06	0.000900811	3.12574	0.443502	0.277914	-0.165588	16	68291720	R	II	PLA2G15	Body	opensea	Body-opensea		TRUE	TRUE				cg00346883
-0.185794	0.592741	-4.87008	2.51751e-06	0.000906617	3.11864	0.631766	0.491111	-0.140655	1	1072197	R	II		IGR	shore	IGR-shore	chr1:1072369-1072847	TRUE	NA				cg15822328
-0.185747	0.662739	-4.86922	2.52711e-06	0.000909243	3.11496	0.724713	0.501349	-0.223364	1	25240938	R	I	RUNX3	Body	opensea	Body-opensea		TRUE	TRUE				cg05162523
-0.18569	0.550323	-4.86862	2.53389e-06	0.000910847	3.11237	0.615698	0.380076	-0.235621	17	78753756	R	II	RPTOR	Body	opensea	Body-opensea		NA	TRUE				cg22386583
-0.185635	0.33845	-4.8674	2.54768e-06	0.000914968	3.10712	0.397482	0.184719	-0.212762	17	39780836	F	I	KRT17	5'UTR	opensea	5'UTR-opensea		NA	NA				cg19003337
-0.185628	0.954222	-4.86694	2.55287e-06	0.000915995	3.10515	0.976391	0.89649	-0.0799006	12	109889508	F	I	KCTD10	Body	opensea	Body-opensea		NA	TRUE				cg16434195
-0.185598	0.530317	-4.86636	2.55946e-06	0.000917054	3.10266	0.585165	0.387483	-0.197682	17	73261880	R	II	MRPS7	Body	shelf	Body-shelf	chr17:73257180-73258101	NA	NA		rs35418346		cg04686354
-0.185582	0.720769	-4.86627	2.56048e-06	0.000917054	3.10227	0.75235	0.638527	-0.113823	5	149520651	R	I	PDGFRB	5'UTR	opensea	5'UTR-opensea		NA	TRUE				cg04173992
-0.18558	0.690079	-4.86516	2.57315e-06	0.000920195	3.0975	0.723692	0.602546	-0.121146	21	47456446	F	II		IGR	island	IGR-island	chr21:47456271-47456530	TRUE	TRUE				cg12457659
-0.185521	0.586632	-4.86509	2.57393e-06	0.000920195	3.09721	0.654112	0.410903	-0.243209	1	2838805	F	I		IGR	opensea	IGR-opensea		NA	NA				cg00996827
-0.18552	0.746215	-4.86445	2.5813e-06	0.00092199	3.09444	0.786096	0.642359	-0.143737	8	8702053	R	II	MFHAS1	Body	opensea	Body-opensea		NA	TRUE		rs78240713		cg12077460
-0.18551	0.787397	-4.86397	2.5867e-06	0.00092308	3.09242	0.813839	0.718538	-0.095301	6	160555086	F	II	SLC22A1	Body	island	Body-island	chr6:160554661-160555504	NA	NA			rs35446461	cg02425518
-0.185509	0.696717	-4.86353	2.59185e-06	0.000923601	3.0905	0.732461	0.603635	-0.128826	5	159714788	R	II	CCNJL	Body	opensea	Body-opensea		NA	TRUE				cg07184986
-0.185477	0.444583	-4.8633	2.59444e-06	0.000923601	3.08953	0.498421	0.30438	-0.19404	12	52404151	R	II	GRASP	Body	shelf	Body-shelf	chr12:52400467-52401696	TRUE	TRUE				cg19374752
-0.185476	0.318531	-4.86324	2.5952e-06	0.000923601	3.08925	0.380775	0.156437	-0.224338	16	89023488	F	II	CBFA2T3	Body	opensea	Body-opensea		NA	NA		rs58084423		cg02431972
-0.185466	0.705493	-4.86303	2.59759e-06	0.000923614	3.08836	0.749372	0.591223	-0.158149	5	176160709	R	I		IGR	opensea	IGR-opensea		NA	NA				cg04664697
-0.185404	0.563838	-4.86271	2.60128e-06	0.00092409	3.08699	0.612907	0.436054	-0.176853	X	71363217	R	II	NHSL2	Body	opensea	Body-opensea		NA	NA				cg16796107
-0.18532	0.471271	-4.86223	2.60688e-06	0.000925243	3.08491	0.517809	0.350077	-0.167732	3	50629708	F	II		IGR	opensea	IGR-opensea		NA	TRUE				cg03565274
-0.185294	0.802657	-4.86146	2.61576e-06	0.000927561	3.08162	0.829975	0.731515	-0.0984605	3	46547809	R	II		IGR	opensea	IGR-opensea		NA	TRUE				cg07622766
-0.185292	0.789153	-4.86071	2.62448e-06	0.000929814	3.0784	0.843347	0.648022	-0.195325	19	740313	F	I	PALM	Body	island	Body-island	chr19:740196-740609	NA	NA				cg24921808
-0.185287	0.385301	-4.86049	2.62699e-06	0.000929865	3.07748	0.425746	0.279977	-0.14577	12	132337407	F	II		IGR	shelf	IGR-shelf	chr12:132334377-132334786	TRUE	TRUE		rs73471709		cg04468671
-0.185219	0.669619	-4.86018	2.63069e-06	0.000930337	3.07611	0.724968	0.525479	-0.199489	17	78753826	F	II	RPTOR	Body	opensea	Body-opensea		NA	TRUE		rs9911979		cg12654199
-0.185111	0.823418	-4.85941	2.63963e-06	0.000932661	3.07283	0.84639	0.763593	-0.0827967	17	80185318	R	II	SLC16A3	TSS1500	shore	TSS1500-shore	chr17:80186135-80189990	NA	NA				cg23141183
-0.185103	0.574189	-4.85902	2.6442e-06	0.000933435	3.07116	0.626861	0.437024	-0.189837	7	98872169	F	II	MYH16	Body	opensea	Body-opensea		TRUE	NA				cg12492380
-0.185058	0.765554	-4.85749	2.66227e-06	0.000937889	3.06458	0.813386	0.640993	-0.172393	7	41733356	F	II	LOC285954	TSS200	opensea	TSS200-opensea		NA	NA				cg00285343
-0.185031	0.954781	-4.85737	2.66365e-06	0.000937889	3.06408	0.972796	0.907868	-0.0649286	7	149489783	F	I	SSPO	Body	shelf	Body-shelf	chr7:149487283-149487769	NA	NA				cg16647364
-0.18502	0.32837	-4.85728	2.66475e-06	0.000937889	3.06367	0.371847	0.215147	-0.1567	11	60524323	F	II	MS4A15	TSS200	opensea	TSS200-opensea		NA	NA				cg26985798
-0.185011	0.232996	-4.85708	2.66714e-06	0.000937889	3.06281	0.266423	0.145949	-0.120474	3	50639079	F	II		IGR	opensea	IGR-opensea		TRUE	TRUE				cg13519902
-0.185005	0.351978	-4.85686	2.66965e-06	0.000937889	3.0619	0.391865	0.248106	-0.143759	3	183016948	F	II	MCF2L2	Body	opensea	Body-opensea		TRUE	TRUE				cg14666404
-0.185	0.242792	-4.85674	2.67112e-06	0.000937889	3.06137	0.288077	0.124862	-0.163215	6	31560776	R	II	NCR3	TSS200	opensea	TSS200-opensea		NA	NA				cg23484380
-0.184997	0.656713	-4.85576	2.68272e-06	0.000941119	3.05718	0.686291	0.579686	-0.106605	17	77030418	F	II	C1QTNF1	TSS200	opensea	TSS200-opensea		NA	NA				cg03032512
-0.184988	0.693595	-4.85523	2.68911e-06	0.000942522	3.05488	0.758818	0.523745	-0.235073	6	312105	R	I	DUSP22	Body	opensea	Body-opensea		NA	NA				cg11787218
-0.1849	0.652722	-4.85484	2.6937e-06	0.00094281	3.05323	0.709657	0.504452	-0.205206	22	33257641	F	II	SYN3	Body	opensea	Body-opensea		NA	NA				cg17571207
-0.184872	0.748835	-4.85476	2.69473e-06	0.00094281	3.05286	0.78764	0.647779	-0.139861	2	121621408	R	II	GLI2	Body	shelf	Body-shelf	chr2:121624827-121625209	TRUE	TRUE				cg10310616
-0.184851	0.355789	-4.85327	2.71252e-06	0.00094819	3.0465	0.396192	0.25057	-0.145622	12	133199323	F	II		IGR	shelf	IGR-shelf	chr12:133194868-133195544	NA	TRUE				cg23547157
-0.184792	0.628458	-4.85286	2.71744e-06	0.00094861	3.04474	0.669415	0.5218	-0.147615	11	557469	F	II	C11orf35	Body	shore	Body-shore	chr11:554713-556560	NA	NA				cg09307689
-0.184789	0.504418	-4.85277	2.71854e-06	0.00094861	3.04435	0.57536	0.319672	-0.255688	2	106242236	F	II		IGR	opensea	IGR-opensea		NA	TRUE		rs5833142		cg12499316
-0.184761	0.399949	-4.85151	2.73378e-06	0.000952677	3.03895	0.459712	0.244314	-0.215398	12	7032793	F	II	ENO2	3'UTR	opensea	3'UTR-opensea		NA	NA		rs3205231		cg10201141
-0.184761	0.578948	-4.85141	2.73504e-06	0.000952677	3.0385	0.610711	0.496232	-0.11448	14	99996539	R	II	CCDC85C	Body	opensea	Body-opensea		NA	TRUE				cg14125013
-0.184664	0.405614	-4.85068	2.74385e-06	0.000954069	3.03539	0.464303	0.252777	-0.211526	9	133768966	F	II	QRFP	1stExon	opensea	1stExon-opensea		NA	NA		rs75981952		cg03924115
-0.184652	0.405107	-4.85068	2.74389e-06	0.000954069	3.03538	0.446825	0.296468	-0.150356	17	39781108	R	II	KRT17	TSS1500	opensea	TSS1500-opensea		NA	NA				cg11344638
-0.184625	0.833127	4.85047	2.74639e-06	0.000954094	3.0345	0.808058	0.898412	0.0903541	1	248469461	R	II		IGR	opensea	IGR-opensea		NA	NA				cg13385794
-0.184624	0.758859	-4.84865	2.76865e-06	0.000960977	3.02669	0.795397	0.663706	-0.131692	13	113698431	F	II	MCF2L	Body	shelf	Body-shelf	chr13:113701833-113702280	NA	NA				cg16264004
-0.18453	0.586145	-4.84813	2.77503e-06	0.000962301	3.02447	0.647354	0.426744	-0.22061	4	16628713	F	II	LDB2	Body	opensea	Body-opensea		TRUE	TRUE				cg06818159
-0.184501	0.536003	-4.84794	2.77736e-06	0.000962301	3.02366	0.593895	0.385242	-0.208653	1	179787968	R	II		IGR	opensea	IGR-opensea		NA	NA				cg26677004
-0.184481	0.407467	-4.84719	2.7866e-06	0.000964656	3.02044	0.467237	0.251814	-0.215423	17	46659019	F	II		IGR	island	IGR-island	chr17:46658948-46660003	NA	NA				cg14285150
-0.184472	0.823324	-4.84621	2.79878e-06	0.000968019	3.01623	0.857688	0.733834	-0.123854	11	35297026	F	II	SLC1A2	Body	opensea	Body-opensea		NA	TRUE				cg08411235
-0.184459	0.584771	-4.84544	2.8083e-06	0.000970459	3.01294	0.660143	0.388489	-0.271654	17	26577877	F	I		IGR	island	IGR-island	chr17:26577493-26577890	NA	NA				cg12765382
-0.184428	0.414024	-4.84498	2.81412e-06	0.000970775	3.01094	0.463406	0.285427	-0.177978	17	42011490	R	I		IGR	shelf	IGR-shelf	chr17:42015421-42015707	NA	NA				cg13873263
-0.184349	0.563795	-4.84497	2.81415e-06	0.000970775	3.01093	0.599386	0.471108	-0.128279	5	175294907	R	II	CPLX2	5'UTR	shelf	5'UTR-shelf	chr5:175298515-175300066	TRUE	NA				cg01252455
-0.184333	0.589201	-4.8429	2.84016e-06	0.000978888	3.00204	0.644069	0.446313	-0.197756	1	245848375	R	II	KIF26B	Body	shore	Body-shore	chr1:245848539-245849103	NA	NA				cg00643651
-0.184311	0.445253	-4.84231	2.84752e-06	0.000980565	2.99954	0.508212	0.281295	-0.226917	5	66478491	F	II	CD180	3'UTR	opensea	3'UTR-opensea		NA	TRUE				cg10185424
-0.184306	0.345311	-4.84169	2.8554e-06	0.000982418	2.99686	0.399229	0.2049	-0.194329	17	46654330	R	II	HOXB4	Body	island	Body-island	chr17:46654053-46654369	TRUE	TRUE				cg20693334
-0.18428	0.587473	-4.84096	2.86459e-06	0.000984086	2.99376	0.640427	0.449574	-0.190853	7	157567443	F	II	PTPRN2	Body	shore	Body-shore	chr7:157568163-157568404	NA	NA		rs73521447		cg00872170
-0.184269	0.766709	-4.84091	2.86525e-06	0.000984086	2.99353	0.790277	0.705334	-0.0849431	3	138121287	R	II	MRAS	3'UTR	opensea	3'UTR-opensea		NA	TRUE				cg22907952
-0.184205	0.323043	-4.84004	2.87628e-06	0.00098701	2.98982	0.360313	0.225988	-0.134325	19	45324246	R	II	BCAM	3'UTR	opensea	3'UTR-opensea		TRUE	NA				cg05670193
-0.184165	0.467663	-4.8397	2.88065e-06	0.000987055	2.98835	0.535171	0.29186	-0.243311	10	72476178	R	I	ADAMTS14	Body	opensea	Body-opensea		TRUE	TRUE				cg16352527
-0.184082	0.778379	-4.83964	2.88143e-06	0.000987055	2.98809	0.821553	0.665949	-0.155604	5	77949077	R	II		IGR	shelf	IGR-shelf	chr5:77943868-77945220	NA	NA				cg26964651
-0.184061	0.570811	-4.83942	2.88421e-06	0.000987146	2.98716	0.626104	0.426817	-0.199287	3	184800813	R	II	C3orf70	Body	opensea	Body-opensea		NA	NA				cg12140665
-0.184056	0.619661	-4.83865	2.89401e-06	0.000989408	2.98388	0.667556	0.494937	-0.172619	6	30120031	R	II	TRIM10	3'UTR	opensea	3'UTR-opensea		NA	NA				cg19495308
-0.184054	0.900798	-4.83851	2.89585e-06	0.000989408	2.98327	0.928965	0.827446	-0.101519	6	39159259	R	I	KCNK5	Body	opensea	Body-opensea		NA	NA				cg00859574
-0.184036	0.762234	-4.83721	2.91256e-06	0.000994255	2.9777	0.813167	0.629594	-0.183573	17	76975944	F	II	LGALS3BP	1stExon	opensea	1stExon-opensea		TRUE	TRUE	low-CpG:74487527-74487676			cg18749404
-0.184012	0.870403	-4.83551	2.93461e-06	0.00100091	2.97041	0.886513	0.828447	-0.058066	1	247276647	F	II	C1orf229	TSS1500	shore	TSS1500-shore	chr1:247274585-247275757	NA	NA				cg18354594
-0.184006	0.323013	-4.83511	2.93978e-06	0.00100181	2.96871	0.364599	0.214716	-0.149883	1	2838849	F	II		IGR	opensea	IGR-opensea		NA	NA				cg21402748
-0.183973	0.284209	-4.83475	2.94442e-06	0.00100252	2.96719	0.317036	0.198721	-0.118315	1	203145064	F	II	MYBPH	TSS200	opensea	TSS200-opensea		NA	NA			rs72739552	cg03448202
-0.183969	0.816777	-4.83426	2.95078e-06	0.00100365	2.9651	0.850565	0.728787	-0.121778	1	837536	R	II		IGR	shelf	IGR-shelf	chr1:839694-840619	NA	NA			rs34734005	cg11527153
-0.183953	0.591972	-4.8341	2.95284e-06	0.00100365	2.96443	0.65486	0.428203	-0.226657	5	35939847	R	II	CAPSL	TSS1500	opensea	TSS1500-opensea		NA	NA				cg09142144
-0.183946	0.623243	-4.83268	2.97147e-06	0.00100911	2.95835	0.678165	0.480219	-0.197946	8	96768366	R	II		IGR	opensea	IGR-opensea		NA	TRUE				cg13160891
-0.183925	0.717627	-4.83099	2.99378e-06	0.00101462	2.95112	0.776546	0.564195	-0.212351	1	2996650	F	I	PRDM16	Body	shore	Body-shore	chr1:2997272-2997473	NA	NA				cg00806481
-0.18388	0.502953	-4.83091	2.99486e-06	0.00101462	2.95077	0.576798	0.310648	-0.266149	16	88228776	R	II		IGR	opensea	IGR-opensea		NA	TRUE				cg01525839
-0.183875	0.474028	-4.83071	2.99755e-06	0.00101462	2.9499	0.506451	0.389593	-0.116857	17	39781055	F	II	KRT17	TSS200	opensea	TSS200-opensea		NA	NA				cg01809214
-0.183836	0.938208	-4.83067	2.99803e-06	0.00101462	2.94975	0.951535	0.903502	-0.0480324	12	131273222	F	I		IGR	opensea	IGR-opensea		NA	NA				cg22169523
-0.183814	0.459322	-4.82949	3.01367e-06	0.00101904	2.94472	0.508012	0.332526	-0.175486	7	105313992	R	II	ATXN7L1	Body	opensea	Body-opensea		NA	TRUE				cg10575219
-0.183757	0.848961	-4.82889	3.02167e-06	0.00102087	2.94215	0.865685	0.805409	-0.0602753	2	127774099	R	II		IGR	opensea	IGR-opensea		NA	NA				cg22762545
-0.18372	0.275964	-4.82859	3.02571e-06	0.00102097	2.94086	0.328711	0.1386	-0.190111	2	233916534	R	II		IGR	opensea	IGR-opensea		TRUE	TRUE				cg14342532
-0.183639	0.609713	-4.82848	3.02717e-06	0.00102097	2.9404	0.666657	0.461421	-0.205236	10	1559193	F	II	ADARB2	Body	opensea	Body-opensea		NA	NA				cg19942454
-0.183618	0.811398	-4.82825	3.03031e-06	0.00102116	2.93939	0.84072	0.735037	-0.105683	3	53850724	R	II	CHDH	3'UTR	opensea	3'UTR-opensea		NA	NA				cg27292417
-0.183573	0.502827	-4.82559	3.06603e-06	0.00103231	2.92807	0.554534	0.368172	-0.186362	10	135270360	F	II	LOC619207	Body	shore	Body-shore	chr10:135270783-135271061	NA	NA		rs72868335		cg07719695
-0.183546	0.699573	-4.82437	3.0826e-06	0.001037	2.92286	0.751321	0.564813	-0.186508	3	71111489	R	II	FOXP1	Body	shelf	Body-shelf	chr3:71113896-71114102	NA	NA				cg25481160
-0.183544	0.507399	-4.82415	3.08559e-06	0.00103712	2.92192	0.558984	0.373062	-0.185921	8	21916635	R	II	EPB49	TSS200	shelf	TSS200-shelf	chr8:21914275-21914525	NA	NA				cg14837598
-0.183535	0.716794	-4.82228	3.11131e-06	0.00104402	2.9139	0.751581	0.626203	-0.125378	17	63527924	R	II	AXIN2	Body	opensea	Body-opensea		TRUE	TRUE				cg23475474
-0.183518	0.685467	-4.82226	3.11145e-06	0.00104402	2.91386	0.746693	0.526024	-0.220669	13	114821424	F	II	RASA3	Body	opensea	Body-opensea		NA	NA				cg16446346
-0.183459	0.751462	-4.82169	3.11931e-06	0.00104513	2.91142	0.777805	0.682861	-0.0949442	2	87042671	F	II	CD8B	3'UTR	opensea	3'UTR-opensea		NA	NA			rs55989978	cg18224038
-0.18343	0.39818	-4.82164	3.12007e-06	0.00104513	2.91118	0.436292	0.298931	-0.137361	8	145061291	R	II	PARP10	TSS1500	shelf	TSS1500-shelf	chr8:145063919-145065386	NA	NA				cg16796959
-0.183425	0.745573	-4.82123	3.12572e-06	0.00104613	2.90943	0.784699	0.643682	-0.141017	2	60643473	R	II		IGR	opensea	IGR-opensea		NA	TRUE			rs75184700	cg12223243
-0.183401	0.835168	-4.82059	3.13459e-06	0.00104744	2.90669	0.859428	0.77199	-0.0874377	11	69308726	F	II		IGR	opensea	IGR-opensea		NA	NA		rs76472065		cg16475811
-0.183383	0.223301	-4.82056	3.13495e-06	0.00104744	2.90658	0.257425	0.134439	-0.122986	11	72379867	R	II	PDE2A	5'UTR	opensea	5'UTR-opensea		NA	NA				cg00239835
-0.183349	0.290496	-4.82009	3.14145e-06	0.00104774	2.90458	0.336988	0.169421	-0.167567	10	73004558	R	II	UNC5B	Body	opensea	Body-opensea		TRUE	TRUE				cg26152017
-0.183292	0.768656	-4.81964	3.14778e-06	0.00104774	2.90264	0.794282	0.701921	-0.0923605	7	899935	F	II	UNC84A	Body	opensea	Body-opensea		NA	NA				cg16277885
-0.183246	0.47089	-4.81963	3.14789e-06	0.00104774	2.9026	0.529465	0.318352	-0.211113	10	73849124	F	II	SPOCK2	TSS1500	shore	TSS1500-shore	chr10:73846806-73848233	NA	TRUE		rs16929660		cg02909446
-0.183242	0.701716	-4.8196	3.14828e-06	0.00104774	2.90249	0.74784	0.581602	-0.166238	22	49139512	F	II	FAM19A5	Body	shore	Body-shore	chr22:49141049-49141361	NA	NA				cg07900958
-0.183172	0.398697	-4.81954	3.14917e-06	0.00104774	2.90221	0.464627	0.227006	-0.237621	18	60904328	R	II	BCL2	Body	opensea	Body-opensea		NA	NA				cg25059899
-0.183152	0.832807	-4.81829	3.16654e-06	0.00105263	2.89689	0.849998	0.788037	-0.061961	20	43935528	R	II	RBPJL	1stExon	island	1stExon-island	chr20:43935199-43935633	TRUE	NA				cg16757724
-0.183059	0.840978	-4.8167	3.18879e-06	0.00105913	2.89013	0.870907	0.76304	-0.107866	6	12887210	R	II	PHACTR1	Body	opensea	Body-opensea		NA	TRUE				cg20548013
-0.183055	0.504867	-4.81578	3.20179e-06	0.00106255	2.8862	0.566954	0.343182	-0.223772	7	2657119	R	I		IGR	opensea	IGR-opensea		NA	NA			rs13235221	cg08802482
-0.182953	0.582171	-4.81518	3.21023e-06	0.00106368	2.88365	0.653328	0.396866	-0.256461	19	4544095	R	I	SEMA6B	Body	island	Body-island	chr19:4543407-4544578	NA	NA				cg04848343
-0.182944	0.815223	-4.81506	3.21193e-06	0.00106368	2.88314	0.841563	0.746631	-0.0949314	7	25702848	F	II		IGR	opensea	IGR-opensea		NA	NA				cg03700230
-0.182896	0.653134	-4.81497	3.21331e-06	0.00106368	2.88273	0.710253	0.504385	-0.205869	10	80327890	F	I		IGR	opensea	IGR-opensea		NA	TRUE				cg10692363
-0.182861	0.406021	-4.81432	3.22248e-06	0.00106521	2.87997	0.463169	0.257199	-0.20597	17	26577563	F	I		IGR	island	IGR-island	chr17:26577493-26577890	NA	NA				cg17730048
-0.182817	0.594173	-4.81426	3.22336e-06	0.00106521	2.87971	0.651046	0.446067	-0.204979	19	3030324	F	II	TLE2	TSS1500	shore	TSS1500-shore	chr19:3028592-3029299	NA	NA		rs9304902		cg25644095
-0.182779	0.56638	-4.81346	3.23478e-06	0.00106809	2.87629	0.602645	0.47194	-0.130705	1	22970072	F	II	C1QC	TSS200	shelf	TSS200-shelf	chr1:22974050-22974303	NA	NA				cg12775742
-0.182779	0.479071	-4.81319	3.23854e-06	0.00106844	2.87517	0.544642	0.308313	-0.236328	17	79004850	F	I	FLJ90757	Body	shore	Body-shore	chr17:79006584-79006835	NA	NA		rs11548824		cg13667389
-0.182737	0.510205	-4.81243	3.24941e-06	0.00107112	2.87193	0.566883	0.362606	-0.204277	3	72128386	R	II		IGR	opensea	IGR-opensea		NA	TRUE				cg09624551
-0.182726	0.570262	-4.8121	3.2541e-06	0.00107177	2.87054	0.626812	0.422998	-0.203814	2	1286641	F	II	SNTG2	Body	island	Body-island	chr2:1286393-1286642	NA	NA		rs57954910		cg12074541
-0.182688	0.669673	-4.81129	3.26575e-06	0.00107471	2.86708	0.703758	0.580911	-0.122846	12	54747206	R	II		IGR	opensea	IGR-opensea		NA	TRUE				cg09938049
-0.182633	0.653321	-4.80968	3.28904e-06	0.00108108	2.86022	0.722851	0.472254	-0.250597	16	85561302	R	I		IGR	opensea	IGR-opensea		NA	NA				cg04231085
-0.18261	0.667353	-4.80957	3.29061e-06	0.00108108	2.85975	0.713575	0.546985	-0.16659	20	1578550	F	II	SIRPB1	Body	opensea	Body-opensea		NA	NA				cg27365103
-0.1826	0.69539	-4.80921	3.29594e-06	0.00108193	2.85819	0.739408	0.580761	-0.158646	6	32049825	R	II	TNXB	Body	shelf	Body-shelf	chr6:32046815-32047094	NA	NA				cg20116929
-0.182536	0.704413	-4.80885	3.30118e-06	0.00108274	2.85666	0.765122	0.546317	-0.218805	7	157408015	R	II	PTPRN2	Body	shore	Body-shore	chr7:157409846-157410241	NA	NA				cg26075259
-0.182532	0.773309	-4.80789	3.3151e-06	0.0010864	2.85259	0.815799	0.662656	-0.153143	20	30196119	R	II		IGR	island	IGR-island	chr20:30196118-30196585	TRUE	NA				cg13148544
-0.182471	0.519019	-4.80637	3.3374e-06	0.0010928	2.84611	0.591255	0.330905	-0.26035	5	150020338	R	II	SYNPO	1stExon	opensea	1stExon-opensea		TRUE	NA	low-CpG:150000394-150000579			cg19984911
-0.182452	0.791097	-4.8059	3.34437e-06	0.00109367	2.8441	0.833027	0.681905	-0.151122	7	135183939	F	II	CNOT4	5'UTR	opensea	5'UTR-opensea		NA	TRUE				cg25871890
-0.182415	0.39571	-4.80568	3.34754e-06	0.00109367	2.84318	0.429789	0.306963	-0.122826	20	62113045	F	I		IGR	shore	IGR-shore	chr20:62111291-62111516	TRUE	TRUE				cg12283302
-0.182408	0.540265	-4.80562	3.3484e-06	0.00109367	2.84293	0.578332	0.441134	-0.137198	11	1909656	R	II	LSP1	3'UTR	opensea	3'UTR-opensea		NA	NA				cg07047815
-0.182362	0.940953	-4.80521	3.35444e-06	0.00109449	2.84119	0.951415	0.913708	-0.0377066	3	45990547	R	II	FYCO1	Body	opensea	Body-opensea		NA	TRUE				cg17542594
-0.182343	0.93704	-4.80507	3.35649e-06	0.00109449	2.8406	0.949793	0.903829	-0.0459647	12	57571021	R	I	LRP1	Body	shore	Body-shore	chr12:57569723-57569941	NA	NA				cg13544195
-0.18229	0.637113	-4.80469	3.36214e-06	0.00109543	2.83897	0.686888	0.507489	-0.1794	6	32049699	R	II	TNXB	Body	shelf	Body-shelf	chr6:32046815-32047094	NA	NA				cg04872123
-0.182276	0.522556	4.80419	3.36965e-06	0.00109697	2.83682	0.46498	0.672491	0.207511	16	17563300	F	II	XYLT1	Body	opensea	Body-opensea		TRUE	TRUE				cg04359840
-0.182194	0.609502	-4.80363	3.37792e-06	0.00109875	2.83445	0.667689	0.457972	-0.209717	8	106437825	R	I	ZFPM2	Body	opensea	Body-opensea		NA	TRUE				cg22202929
-0.182135	0.245348	-4.80288	3.38903e-06	0.00110145	2.83128	0.274523	0.169371	-0.105151	6	35456312	F	II	TEAD3	5'UTR	shore	5'UTR-shore	chr6:35453776-35454435	TRUE	NA				cg17568962
-0.182102	0.58925	-4.80186	3.40436e-06	0.00110433	2.82692	0.643198	0.44876	-0.194438	1	33766318	R	II	ZNF362	3'UTR	opensea	3'UTR-opensea		NA	TRUE				cg15059804
-0.18208	0.7339	-4.80153	3.40926e-06	0.00110433	2.82553	0.766563	0.648843	-0.11772	10	33464523	R	II		IGR	opensea	IGR-opensea		NA	TRUE				cg12743419
-0.182078	0.632322	-4.80144	3.41066e-06	0.00110433	2.82513	0.678008	0.513348	-0.164659	6	312058	F	II	DUSP22	Body	opensea	Body-opensea		NA	NA				cg18134411
-0.182066	0.609808	-4.80139	3.41142e-06	0.00110433	2.82492	0.657581	0.485401	-0.172179	2	1452367	F	II	TPO	Body	opensea	Body-opensea		NA	NA				cg26605809
-0.181955	0.742304	-4.80135	3.41194e-06	0.00110433	2.82477	0.776298	0.653778	-0.122519	11	1365408	F	I		IGR	opensea	IGR-opensea		NA	NA				cg18512232
-0.181796	0.614096	-4.80107	3.41623e-06	0.00110481	2.82356	0.665427	0.480422	-0.185005	4	8310999	F	II		IGR	shelf	IGR-shelf	chr4:8307724-8308064	NA	TRUE		rs77397396		cg01947583
-0.181762	0.884717	-4.80032	3.42741e-06	0.00110657	2.8204	0.907843	0.824492	-0.0833512	12	53047127	F	II	KRT2	TSS1500	opensea	TSS1500-opensea		NA	NA				cg20210559
-0.181756	0.903098	-4.80015	3.43e-06	0.00110657	2.81967	0.929866	0.833389	-0.0964767	9	138399394	R	I		IGR	opensea	IGR-opensea		NA	NA				cg13422676
-0.18174	0.505818	-4.80015	3.43009e-06	0.00110657	2.81964	0.561925	0.359708	-0.202217	19	40129920	R	II	LOC100129935	Body	opensea	Body-opensea		NA	NA				cg14992138
-0.181706	0.855079	-4.79953	3.43935e-06	0.00110799	2.81704	0.883958	0.779872	-0.104086	1	201777275	F	II	NAV1	Body	opensea	Body-opensea		NA	NA				cg10539122
-0.181672	0.599504	-4.79946	3.44054e-06	0.00110799	2.8167	0.641264	0.490755	-0.150509	14	55203969	F	II	SAMD4A	Body	opensea	Body-opensea		NA	TRUE				cg07921759
-0.181532	0.717416	-4.7993	3.44295e-06	0.00110799	2.81603	0.754219	0.621577	-0.132642	6	32049829	R	II	TNXB	Body	shelf	Body-shelf	chr6:32046815-32047094	NA	NA				cg11289677
-0.18153	0.627254	-4.79904	3.44683e-06	0.00110833	2.81494	0.682965	0.482172	-0.200794	6	32407289	R	II	HLA-DRA	TSS1500	opensea	TSS1500-opensea		NA	NA				cg25764570
-0.181513	0.558765	-4.79767	3.46775e-06	0.00111414	2.80909	0.60291	0.443804	-0.159106	19	11808367	R	II		IGR	shelf	IGR-shelf	chr19:11805261-11805900	NA	NA				cg22924563
-0.181489	0.495717	-4.7972	3.47479e-06	0.0011155	2.80713	0.563201	0.319976	-0.243225	17	79022879	R	I	BAIAP2	Body	shelf	Body-shelf	chr17:79026043-79026355	NA	NA				cg12472449
-0.181474	0.387976	-4.79484	3.51113e-06	0.00112588	2.79708	0.42907	0.280959	-0.148111	11	117695486	R	II	FXYD2	Body	opensea	Body-opensea		NA	NA				cg25249849
-0.181445	0.694791	-4.79473	3.51285e-06	0.00112588	2.79661	0.761086	0.52215	-0.238936	13	114821703	R	II	RASA3	Body	opensea	Body-opensea		NA	TRUE				cg19866939
-0.181397	0.513544	-4.79385	3.52646e-06	0.00112932	2.79288	0.57111	0.363634	-0.207475	1	2811411	R	II		IGR	opensea	IGR-opensea		NA	NA				cg06757928
-0.181303	0.756323	-4.79077	3.57458e-06	0.0011429	2.77978	0.787664	0.674707	-0.112957	1	230220668	F	II	GALNT2	Body	opensea	Body-opensea		TRUE	TRUE			rs72648059	cg11424376
-0.181292	0.899742	-4.79076	3.5747e-06	0.0011429	2.77975	0.917483	0.853541	-0.0639416	19	30155122	F	I	PLEKHF1	TSS1500	shore	TSS1500-shore	chr19:30156038-30156795	NA	TRUE				cg22309568
-0.181082	0.66623	-4.79029	3.58199e-06	0.0011443	2.77778	0.715203	0.538695	-0.176509	17	3183524	F	II	OR3A2	TSS1500	opensea	TSS1500-opensea		NA	NA		rs74844701		cg06841902
-0.181064	0.828879	-4.7896	3.59288e-06	0.00114685	2.77485	0.852628	0.767034	-0.0855946	12	14607340	R	II	ATF7IP	Body	opensea	Body-opensea		NA	NA				cg13484901
-0.181061	0.572649	-4.78927	3.59815e-06	0.0011476	2.77343	0.616864	0.457505	-0.159359	1	26547234	F	II		IGR	opensea	IGR-opensea		NA	NA				cg20616108
-0.181042	0.567513	-4.7885	3.61028e-06	0.00115054	2.77018	0.628753	0.408036	-0.220717	10	101287059	R	II		IGR	shore	IGR-shore	chr10:101287162-101287920	NA	TRUE				cg19103219
-0.181035	0.587241	-4.78593	3.65127e-06	0.00116173	2.75928	0.640312	0.449036	-0.191276	22	48728901	F	II		IGR	shore	IGR-shore	chr22:48730058-48730392	NA	NA				cg07675700
-0.181032	0.646832	-4.78587	3.65234e-06	0.00116173	2.75899	0.690305	0.533621	-0.156684	5	147281313	F	II	C5orf46	Body	opensea	Body-opensea		NA	NA		rs75103450		cg24686270
-0.181028	0.487656	-4.78575	3.65426e-06	0.00116173	2.75849	0.547725	0.331226	-0.216499	1	219259351	F	II		IGR	opensea	IGR-opensea		NA	TRUE				cg00997264
-0.181014	0.784962	-4.78431	3.67735e-06	0.00116813	2.7524	0.827814	0.673368	-0.154446	19	40913800	F	I	PRX	Body	shelf	Body-shelf	chr19:40909500-40909837	NA	NA				cg04664179
-0.180987	0.356608	-4.78331	3.69365e-06	0.00117236	2.74813	0.388689	0.273062	-0.115628	10	46970182	R	II	SYT15	Body	island	Body-island	chr10:46969991-46971557	NA	TRUE				cg08301896
-0.180929	0.685363	-4.78245	3.70755e-06	0.00117582	2.7445	0.737276	0.550171	-0.187106	13	33926811	F	II		IGR	shelf	IGR-shelf	chr13:33923930-33924781	NA	NA		rs80175469		cg16522412
-0.180927	0.449296	-4.78185	3.71742e-06	0.001178	2.74193	0.49187	0.338427	-0.153443	11	9288306	F	II	DENND5A	TSS1500	shore	TSS1500-shore	chr11:9286273-9287091	NA	NA		rs12787435	rs12785900	cg04450855
-0.180868	0.412646	-4.78151	3.72283e-06	0.00117876	2.74053	0.453818	0.305429	-0.148389	12	53046818	F	II	KRT2	TSS1500	opensea	TSS1500-opensea		NA	NA		rs11170218		cg04588380
-0.180867	0.763429	-4.78112	3.7292e-06	0.00117983	2.73888	0.796867	0.676353	-0.120514	11	130029212	R	II	ST14	TSS1500	shore	TSS1500-shore	chr11:130029658-130030262	NA	NA				cg02850715
-0.180867	0.753341	-4.77987	3.74984e-06	0.00118541	2.73355	0.798347	0.63614	-0.162207	1	172378938	F	II	DNM3	3'UTR	opensea	3'UTR-opensea		NA	NA				cg20420249
-0.180831	0.904323	-4.77945	3.75677e-06	0.00118664	2.73176	0.918956	0.866215	-0.0527411	5	112370191	R	II	MCC	Body	opensea	Body-opensea		TRUE	TRUE				cg22422251
-0.180827	0.787339	-4.77913	3.76202e-06	0.00118701	2.73041	0.8225	0.695774	-0.126726	15	65537964	R	II		IGR	opensea	IGR-opensea		NA	TRUE				cg13053825
-0.180806	0.597447	-4.77901	3.76397e-06	0.00118701	2.72992	0.650884	0.458288	-0.192596	4	148701131	R	II	ARHGAP10	Body	opensea	Body-opensea		NA	TRUE				cg24290320
-0.180781	0.526331	-4.77797	3.78115e-06	0.00119073	2.72552	0.596509	0.343576	-0.252934	3	112486072	R	II		IGR	opensea	IGR-opensea		NA	TRUE				cg17086773
-0.180774	0.710103	-4.77793	3.78183e-06	0.00119073	2.72534	0.764839	0.567562	-0.197277	16	70696450	F	I	MTSS1L	3'UTR	shore	3'UTR-shore	chr16:70697574-70698363	NA	TRUE			rs75403834	cg10331424
-0.180689	0.727355	-4.77594	3.81497e-06	0.00120021	2.71692	0.803135	0.53001	-0.273125	22	46472568	R	I		IGR	opensea	IGR-opensea		NA	NA				cg08061524
-0.180608	0.713416	-4.77429	3.84271e-06	0.00120722	2.70992	0.744336	0.632893	-0.111443	19	49372101	R	II	PLEKHA4	TSS1500	shelf	TSS1500-shelf	chr19:49375484-49375928	TRUE	NA				cg01093065
-0.180592	0.403508	-4.77425	3.8434e-06	0.00120722	2.70975	0.43985	0.308865	-0.130986	4	25995496	F	II		IGR	opensea	IGR-opensea		NA	TRUE		rs74387844		cg24029426
-0.180576	0.345014	-4.77337	3.85818e-06	0.0012109	2.70604	0.415205	0.162227	-0.252978	3	195490309	R	I	MUC4	Body	shore	Body-shore	chr3:195488595-195489381	NA	NA			rs74507812	cg16034541
-0.180503	0.76346	-4.77188	3.88344e-06	0.00121785	2.69974	0.792029	0.689061	-0.102967	1	144995101	R	II	PDE4DIP	TSS200	opensea	TSS200-opensea		NA	TRUE				cg25317315
-0.180502	0.610197	-4.77167	3.88711e-06	0.00121803	2.69883	0.674384	0.443043	-0.231341	16	50337922	R	II	ADCY7	Body	opensea	Body-opensea		TRUE	NA				cg06466348
-0.180391	0.777701	-4.77059	3.90555e-06	0.00122283	2.69425	0.806102	0.70374	-0.102361	20	39762753	R	II		IGR	shelf	IGR-shelf	chr20:39765229-39766832	NA	NA				cg12485727
-0.180374	0.524994	-4.77	3.91568e-06	0.00122503	2.69175	0.582818	0.37441	-0.208407	11	85847072	R	II		IGR	opensea	IGR-opensea		NA	TRUE				cg01904978
-0.180318	0.399225	-4.76956	3.92324e-06	0.00122616	2.68989	0.459952	0.241081	-0.218872	11	69259831	F	I		IGR	shore	IGR-shore	chr11:69258149-69258544	TRUE	TRUE				cg17125472
-0.180296	0.557803	-4.76943	3.92552e-06	0.00122616	2.68933	0.597548	0.454302	-0.143246	6	30043924	R	II	RNF39	TSS1500	shore	TSS1500-shore	chr6:30042918-30043500	TRUE	NA				cg13169221
-0.180283	0.418022	-4.76786	3.95252e-06	0.0012329	2.68271	0.484281	0.245474	-0.238807	1	2764669	F	II		IGR	opensea	IGR-opensea		NA	NA		rs34765293		cg03976856
-0.180257	0.662649	-4.76772	3.95503e-06	0.0012329	2.6821	0.694508	0.579682	-0.114826	6	30043829	F	I	RNF39	TSS1500	shore	TSS1500-shore	chr6:30042918-30043500	TRUE	NA				cg22325294
-0.180177	0.861635	-4.76763	3.95651e-06	0.0012329	2.68174	0.87807	0.818836	-0.0592335	16	70207304	F	II	CLEC18C	TSS1500	opensea	TSS1500-opensea		TRUE	NA				cg09126659
-0.180171	0.719247	-4.76708	3.96608e-06	0.00123491	2.6794	0.746385	0.648574	-0.0978115	1	2183365	F	II	SKI	Body	opensea	Body-opensea		NA	NA				cg03042633
-0.180145	0.360144	-4.76581	3.98816e-06	0.00123817	2.67404	0.403411	0.24747	-0.155941	10	1390610	F	II	ADARB2	Body	opensea	Body-opensea		NA	TRUE				cg11704601
-0.180029	0.75896	-4.76578	3.98864e-06	0.00123817	2.67393	0.801164	0.649054	-0.152111	10	49673534	F	II	ARHGAP22	Body	shore	Body-shore	chr10:49674243-49674776	NA	NA		rs11101335		cg22796704
-0.180018	0.622875	-4.76572	3.98968e-06	0.00123817	2.67367	0.667263	0.507281	-0.159982	13	31506270	R	II	C13orf26	TSS1500	opensea	TSS1500-opensea		NA	NA				cg05888037
-0.180001	0.313036	-4.76567	3.99064e-06	0.00123817	2.67344	0.362783	0.183487	-0.179295	11	109786133	F	II		IGR	opensea	IGR-opensea		NA	NA				cg04064998
-0.179892	0.459419	-4.76557	3.99232e-06	0.00123817	2.67303	0.501836	0.348959	-0.152876	11	73098877	R	II	RELT	5'UTR	opensea	5'UTR-opensea		NA	TRUE				cg06382664
-0.179881	0.752924	-4.76495	4.00323e-06	0.00124022	2.6704	0.786659	0.665075	-0.121584	19	8028642	R	II	ELAVL1	Body	island	Body-island	chr19:8028515-8028820	NA	NA				cg19590914
-0.179832	0.789864	-4.76474	4.00692e-06	0.00124022	2.66951	0.83022	0.684771	-0.145449	2	15830021	F	II		IGR	opensea	IGR-opensea		NA	NA				cg09520554
-0.179791	0.512382	-4.76462	4.00895e-06	0.00124022	2.66902	0.56367	0.378819	-0.184851	18	24283684	F	II	LOC728606	TSS200	opensea	TSS200-opensea		NA	NA				cg13758913
-0.179743	0.603323	-4.76448	4.01152e-06	0.00124022	2.6684	0.643913	0.497622	-0.146291	12	54765670	R	II	ZNF385A	Body	shore	Body-shore	chr12:54764065-54764510	NA	TRUE				cg21163444
-0.17974	0.526768	-4.76371	4.02496e-06	0.00124339	2.66517	0.554575	0.454353	-0.100221	6	39290342	R	II	KCNK16	TSS200	opensea	TSS200-opensea		NA	NA				cg06543101
-0.179739	0.656697	-4.76353	4.02815e-06	0.0012434	2.66441	0.713565	0.508605	-0.204959	10	90851787	F	II		IGR	opensea	IGR-opensea		NA	TRUE		rs11202972		cg19925518
-0.179703	0.903334	-4.76298	4.03783e-06	0.00124472	2.66209	0.912568	0.879288	-0.0332802	19	16636636	F	II	CHERP	Body	island	Body-island	chr19:16635980-16636825	NA	NA				cg22297202
-0.179697	0.875689	-4.7628	4.04115e-06	0.00124472	2.66129	0.896426	0.821686	-0.07474	5	67089012	R	II		IGR	opensea	IGR-opensea		NA	NA				cg19080233
-0.179688	0.456552	-4.76275	4.0419e-06	0.00124472	2.66112	0.509695	0.31816	-0.191536	3	52099561	F	II	C3orf74	TSS1500	opensea	TSS1500-opensea		NA	NA				cg24277586
-0.179678	0.678729	-4.7609	4.0749e-06	0.00125352	2.65326	0.710462	0.596091	-0.114371	17	48245077	F	II	SGCA	Body	opensea	Body-opensea		NA	TRUE		rs71353621		cg21652260
-0.179625	0.742246	-4.76079	4.07687e-06	0.00125352	2.6528	0.796262	0.60158	-0.194682	10	78142662	F	II	C10orf11	Body	opensea	Body-opensea		NA	TRUE				cg06894710
-0.179589	0.403109	-4.76041	4.08356e-06	0.0012546	2.65122	0.454519	0.269227	-0.185292	8	122558224	F	II		IGR	opensea	IGR-opensea		NA	TRUE				cg03128890
-0.179587	0.383264	-4.75957	4.09866e-06	0.00125825	2.64765	0.4431	0.227439	-0.215662	3	160121821	F	II	SMC4	Body	shelf	Body-shelf	chr3:160117012-160118878	NA	NA		rs10936201		cg13783238
-0.179578	0.771838	-4.75874	4.11355e-06	0.00126152	2.64415	0.816715	0.654971	-0.161744	11	2485050	F	I	KCNQ1	Body	opensea	Body-opensea		NA	NA		rs7926155		cg24376802
-0.179565	0.523397	-4.75862	4.11573e-06	0.00126152	2.64364	0.560301	0.427293	-0.133008	9	140127379	R	II	SLC34A3	Body	shore	Body-shore	chr9:140128562-140129023	NA	NA				cg13512859
-0.179516	0.623582	-4.75744	4.13701e-06	0.00126639	2.63866	0.661024	0.526074	-0.13495	9	136340262	F	II	SLC2A6	Body	island	Body-island	chr9:136340048-136340263	NA	NA				cg02257517
-0.179448	0.408023	-4.75738	4.13804e-06	0.00126639	2.63842	0.475413	0.232529	-0.242883	15	100048500	R	I		IGR	opensea	IGR-opensea		NA	NA				cg16214653
-0.179441	0.508786	-4.75696	4.14576e-06	0.00126759	2.63662	0.555286	0.387693	-0.167592	2	11638870	R	II		IGR	opensea	IGR-opensea		TRUE	TRUE				cg05363871
-0.179418	0.281719	-4.75681	4.14843e-06	0.00126759	2.636	0.307262	0.215201	-0.0920608	10	74069493	R	II		IGR	opensea	IGR-opensea		NA	TRUE				cg07828833
-0.179408	0.707007	-4.75607	4.16182e-06	0.0012707	2.63289	0.755889	0.57971	-0.176179	13	114814024	F	I	RASA3	Body	island	Body-island	chr13:114813942-114814457	NA	NA				cg23312375
-0.1794	0.790967	-4.75583	4.16622e-06	0.00127105	2.63187	0.809042	0.743898	-0.0651437	13	111290667	R	II	CARKD	Body	island	Body-island	chr13:111290666-111290970	NA	NA			rs77771278	cg12842646
-0.179386	0.855492	-4.75557	4.17097e-06	0.00127152	2.63076	0.876921	0.799687	-0.0772333	7	75279630	F	II	HIP1	Body	opensea	Body-opensea		TRUE	TRUE				cg19507725
-0.179353	0.692	-4.75519	4.17783e-06	0.00127262	2.62918	0.732904	0.585479	-0.147425	3	52864812	F	II	ITIH4	TSS200	opensea	TSS200-opensea		NA	NA		rs2071040		cg07095346
-0.179295	0.677139	-4.75439	4.19257e-06	0.00127613	2.62578	0.713647	0.582065	-0.131582	1	201431492	R	II		IGR	opensea	IGR-opensea		TRUE	TRUE				cg24935896
-0.179281	0.702648	-4.75325	4.21343e-06	0.00128148	2.62099	0.759497	0.554604	-0.204892	22	46438704	F	II	LOC100271722	Body	shore	Body-shore	chr22:46440393-46441019	NA	NA		rs79622893		cg02899253
-0.179279	0.860968	-4.75254	4.22652e-06	0.00128447	2.61799	0.880332	0.810543	-0.0697891	2	220282281	R	II	DES	TSS1500	shore	TSS1500-shore	chr2:220283200-220283750	NA	TRUE				cg26259363
-0.179268	0.205453	-4.75092	4.25657e-06	0.00129176	2.61115	0.237282	0.122566	-0.114716	6	44310640	R	II	SPATS1	5'UTR	opensea	5'UTR-opensea		NA	NA				cg05010967
-0.17926	0.417383	-4.7509	4.25708e-06	0.00129176	2.61104	0.483571	0.245019	-0.238552	9	133768931	F	I	QRFP	1stExon	opensea	1stExon-opensea		NA	NA				cg13397898
-0.17925	0.919087	-4.75027	4.26874e-06	0.0012943	2.6084	0.939819	0.865097	-0.0747214	2	28850534	F	II	PLB1	Body	opensea	Body-opensea		NA	TRUE		rs6729040		cg21432789
-0.179221	0.739177	-4.74809	4.30964e-06	0.0013048	2.59919	0.765787	0.669881	-0.0959054	16	2893718	F	II	TMPRSS8	TSS1500	shore	TSS1500-shore	chr16:2892579-2892810	NA	NA				cg02016903
-0.179207	0.481536	-4.74807	4.31002e-06	0.0013048	2.59911	0.530173	0.354877	-0.175296	6	312026	F	II	DUSP22	Body	opensea	Body-opensea		NA	NA			rs3832448	cg24319143
-0.179175	0.855076	-4.74743	4.32205e-06	0.00130744	2.59641	0.866319	0.825797	-0.0405218	6	30131915	F	II	TRIM15	Body	opensea	Body-opensea		NA	NA				cg01452581
-0.179121	0.804149	-4.747	4.33012e-06	0.00130864	2.59461	0.830812	0.734713	-0.0960992	2	26952869	R	II	KCNK3	3'UTR	shore	3'UTR-shore	chr2:26950538-26951474	NA	NA				cg25444821
-0.179064	0.357704	-4.74687	4.33268e-06	0.00130864	2.59404	0.402808	0.240249	-0.162559	16	66555859	R	II	TK2	Body	opensea	Body-opensea		NA	TRUE				cg10472651
-0.179026	0.435902	-4.74667	4.33635e-06	0.00130874	2.59323	0.488037	0.300135	-0.187902	1	15773099	R	II	CTRC	3'UTR	opensea	3'UTR-opensea		NA	NA				cg13551783
-0.178978	0.739815	-4.74647	4.34027e-06	0.00130892	2.59235	0.782694	0.628151	-0.154543	9	91347716	F	II		IGR	opensea	IGR-opensea		NA	TRUE				cg14178383
-0.178892	0.445706	-4.74607	4.34773e-06	0.00131017	2.59069	0.497937	0.309688	-0.188249	7	151442481	R	II	PRKAG2	Body	opensea	Body-opensea		TRUE	NA				cg06333800
-0.178855	0.604744	-4.74521	4.36419e-06	0.00131361	2.58705	0.661766	0.456248	-0.205519	13	49672483	R	II	FNDC3A	Body	opensea	Body-opensea		NA	TRUE				cg25828963
-0.178835	0.867685	-4.74512	4.36583e-06	0.00131361	2.58668	0.892471	0.80314	-0.0893304	14	100091498	F	I		IGR	opensea	IGR-opensea		NA	TRUE				cg01272668
-0.178832	0.675857	-4.74387	4.38965e-06	0.00131977	2.58143	0.719637	0.561847	-0.157789	17	6984187	R	II	CLEC10A	TSS1500	opensea	TSS1500-opensea		NA	NA				cg04100395
-0.17879	0.80964	-4.74307	4.40502e-06	0.00132338	2.57806	0.84667	0.713206	-0.133464	5	34043333	F	II	C1QTNF3	TSS200	opensea	TSS200-opensea		NA	NA				cg14507146
-0.178782	0.68049	-4.74281	4.41002e-06	0.00132357	2.57696	0.740453	0.524335	-0.216118	3	185531258	R	II	IGF2BP2	Body	opensea	Body-opensea		NA	TRUE				cg08797864
-0.178772	0.80242	-4.74269	4.41239e-06	0.00132357	2.57644	0.846204	0.688398	-0.157806	2	46049176	R	I	PRKCE	Body	opensea	Body-opensea		TRUE	TRUE				cg06398242
-0.178748	0.316598	-4.74161	4.43327e-06	0.00132882	2.57189	0.372405	0.171266	-0.201139	8	116231420	F	II		IGR	opensea	IGR-opensea		NA	TRUE				cg11888982
-0.17871	0.572314	-4.74118	4.44162e-06	0.00133031	2.57007	0.647429	0.376702	-0.270726	16	880371	F	I		IGR	opensea	IGR-opensea		NA	NA				cg26996656
-0.178675	0.621868	-4.74055	4.45378e-06	0.00133213	2.56743	0.671657	0.49221	-0.179448	10	116045930	R	II	VWA2	Body	island	Body-island	chr10:116045754-116046112	NA	NA				cg23220343
-0.178655	0.87141	-4.74052	4.45447e-06	0.00133213	2.56728	0.892054	0.817649	-0.0744041	1	3354412	R	II	PRDM16	3'UTR	shelf	3'UTR-shelf	chr1:3351365-3351632	NA	NA			rs6701666	cg02587392
-0.178649	0.854041	-4.74007	4.46315e-06	0.00133371	2.5654	0.869582	0.813571	-0.0560105	2	238483093	F	II	RAB17	3'UTR	opensea	3'UTR-opensea		NA	NA		rs14709		cg20070985
-0.178645	0.546076	-4.73902	4.48367e-06	0.00133808	2.56097	0.586029	0.44203	-0.143999	20	381142	F	II		IGR	shelf	IGR-shelf	chr20:376916-377165	NA	TRUE		rs2145069		cg11748909
-0.178593	0.882813	-4.73866	4.49064e-06	0.00133808	2.55948	0.892903	0.856535	-0.0363688	7	900037	F	II	UNC84A	Body	opensea	Body-opensea		NA	NA				cg23947450
-0.178527	0.399833	-4.73864	4.49106e-06	0.00133808	2.55939	0.457102	0.250693	-0.20641	3	189347820	R	II	TP63	TSS1500	opensea	TSS1500-opensea		NA	NA				cg16764781
-0.178517	0.69015	-4.73857	4.49236e-06	0.00133808	2.55911	0.736707	0.568911	-0.167796	11	2191606	F	I	TH	Body	shelf	Body-shelf	chr11:2187488-2188245	NA	NA			rs76254173	cg14714364
-0.17849	0.561934	-4.73845	4.4948e-06	0.00133808	2.55858	0.623417	0.401822	-0.221595	8	24241694	F	II	ADAMDEC1	TSS200	opensea	TSS200-opensea		NA	NA		rs12674766		cg01759110
-0.178484	0.639805	-4.73825	4.49876e-06	0.00133825	2.55773	0.697269	0.490161	-0.207107	20	48626621	R	I		IGR	island	IGR-island	chr20:48626436-48626976	NA	NA				cg06260709
-0.178459	0.585879	-4.73776	4.50834e-06	0.00134008	2.55568	0.632423	0.46467	-0.167753	1	32708485	R	II	MTMR9L	TSS1500	shore	TSS1500-shore	chr1:32705524-32707141	NA	NA				cg02830936
-0.178389	0.775801	-4.7361	4.54099e-06	0.00134877	2.54871	0.812009	0.681508	-0.130501	10	24658484	R	II	KIAA1217	Body	opensea	Body-opensea		NA	TRUE				cg23755860
-0.178386	0.79558	-4.73585	4.54602e-06	0.00134924	2.54765	0.811175	0.75497	-0.0562049	13	114058019	R	II		IGR	shore	IGR-shore	chr13:114056100-114056577	NA	NA				cg05084700
-0.178365	0.493519	-4.73473	4.56829e-06	0.00135483	2.54293	0.537923	0.377885	-0.160038	11	110055425	F	II		IGR	opensea	IGR-opensea		NA	TRUE		rs7124163		cg07188863
-0.178338	0.482785	-4.73438	4.57533e-06	0.0013559	2.54144	0.556152	0.291724	-0.264428	12	52404161	R	I	GRASP	Body	shelf	Body-shelf	chr12:52400467-52401696	TRUE	TRUE				cg06611426
-0.17828	0.380286	-4.73283	4.60636e-06	0.00136217	2.53492	0.431232	0.247613	-0.183618	21	45575014	F	II		IGR	shore	IGR-shore	chr21:45575451-45575833	TRUE	NA				cg00161791
-0.178273	0.708165	-4.73274	4.60799e-06	0.00136217	2.53458	0.737318	0.632247	-0.105071	8	104123140	F	II		IGR	opensea	IGR-opensea		NA	TRUE				cg15907480
-0.178266	0.724532	-4.73265	4.60982e-06	0.00136217	2.53419	0.764467	0.620535	-0.143932	1	118151821	F	II	FAM46C	5'UTR	shelf	5'UTR-shelf	chr1:118147958-118149670	NA	NA		rs36037057		cg09992184
-0.17824	0.52778	-4.73263	4.61034e-06	0.00136217	2.53409	0.572476	0.411384	-0.161092	5	149979838	R	II	SYNPO	TSS1500	opensea	TSS1500-opensea		TRUE	TRUE				cg00227093
-0.178223	0.809862	-4.73221	4.61864e-06	0.0013628	2.53235	0.837272	0.738482	-0.0987902	7	127994864	R	II	PRRT4	Body	shelf	Body-shelf	chr7:127990926-127992616	NA	NA				cg18725544
-0.178217	0.579983	-4.73218	4.61942e-06	0.0013628	2.53219	0.629131	0.451992	-0.177139	8	145061318	F	II	PARP10	TSS1500	shelf	TSS1500-shelf	chr8:145063919-145065386	NA	NA				cg25477843
-0.178208	0.539606	-4.73168	4.62942e-06	0.00136473	2.5301	0.593317	0.399735	-0.193582	4	25789390	R	II	SEL1L3	Body	opensea	Body-opensea		NA	TRUE				cg04349839
-0.178199	0.60905	-4.73123	4.63844e-06	0.00136636	2.52822	0.652706	0.495361	-0.157345	13	41055491	F	II	LOC646982	TSS1500	opensea	TSS1500-opensea		NA	NA				cg26687842
-0.178196	0.874029	-4.73046	4.65406e-06	0.00136928	2.52498	0.88943	0.833921	-0.0555097	6	45914282	F	II	CLIC5	Body	opensea	Body-opensea		NA	TRUE				cg01330316
-0.178181	0.688453	-4.7304	4.6553e-06	0.00136928	2.52472	0.730979	0.57771	-0.153269	5	73980039	R	II	HEXB	TSS1500	shore	TSS1500-shore	chr5:73980913-73981521	NA	NA				cg05552569
-0.178173	0.74883	-4.72994	4.66457e-06	0.00137098	2.5228	0.775764	0.67869	-0.0970744	22	38219283	F	II	GALR3	TSS200	shore	TSS200-shore	chr22:38220589-38221619	NA	NA				cg02585931
-0.178141	0.882392	-4.72885	4.68686e-06	0.0013765	2.5182	0.905178	0.823053	-0.0821245	16	19182453	R	II	SYT17	Body	shelf	Body-shelf	chr16:19179002-19180217	NA	NA				cg02395637
-0.178136	0.628003	-4.72796	4.70497e-06	0.00138079	2.51448	0.686927	0.474556	-0.212372	12	108983234	F	I		IGR	opensea	IGR-opensea		NA	TRUE				cg04872675
-0.178128	0.186319	-4.72771	4.71022e-06	0.0013813	2.5134	0.207469	0.131241	-0.0762284	2	64501134	R	II		IGR	opensea	IGR-opensea		TRUE	TRUE				cg06233202
-0.178106	0.780495	-4.72686	4.72771e-06	0.00138532	2.50982	0.823596	0.668253	-0.155343	5	1938619	R	II		IGR	opensea	IGR-opensea		NA	NA				cg07814664
-0.178077	0.733699	-4.7267	4.73098e-06	0.00138532	2.50916	0.756	0.675625	-0.0803752	7	155018256	F	II		IGR	opensea	IGR-opensea		NA	NA				cg12598606
-0.178033	0.837663	-4.72632	4.73877e-06	0.00138657	2.50757	0.8595	0.780797	-0.0787024	22	44709614	F	II	KIAA1644	TSS1500	opensea	TSS1500-opensea		NA	NA		rs76483131		cg22576171
-0.178031	0.844752	-4.72611	4.7432e-06	0.00138683	2.50667	0.867699	0.784994	-0.0827047	3	51991783	F	II	PCBP4	3'UTR	shore	3'UTR-shore	chr3:51989763-51990639	NA	NA				cg16056148
-0.177979	0.49671	-4.72537	4.75838e-06	0.00139024	2.50358	0.550713	0.356079	-0.194635	17	1979495	F	II	SMG6	Body	opensea	Body-opensea		NA	TRUE				cg12789448
-0.177978	0.786022	-4.72483	4.76967e-06	0.00139181	2.5013	0.823441	0.688577	-0.134865	16	84766438	R	II	USP10	Body	opensea	Body-opensea		NA	TRUE				cg04431002
-0.177926	0.693099	-4.72477	4.77085e-06	0.00139181	2.50106	0.718836	0.626076	-0.0927598	15	74357243	R	II		IGR	opensea	IGR-opensea		NA	NA				cg09107240
-0.177912	0.651829	-4.72446	4.77729e-06	0.00139266	2.49975	0.715119	0.487009	-0.22811	1	61668835	R	II	NFIA	Body	opensea	Body-opensea		NA	TRUE				cg25001190
-0.177888	0.886795	-4.72425	4.78157e-06	0.00139288	2.49889	0.905729	0.837487	-0.0682413	14	104647075	R	I	KIF26A	3'UTR	shore	3'UTR-shore	chr14:104645553-104645762	NA	NA				cg14001049
-0.177844	0.666748	-4.72316	4.80444e-06	0.0013985	2.49429	0.726693	0.510641	-0.216052	1	101704898	F	II	S1PR1	Body	shelf	Body-shelf	chr1:101701785-101702068	NA	NA				cg17972213
-0.177837	0.436874	-4.7226	4.81614e-06	0.00140087	2.49194	0.495485	0.284242	-0.211244	7	48124921	R	II		IGR	shelf	IGR-shelf	chr7:48128046-48128499	TRUE	NA				cg14241836
-0.177832	0.355895	-4.72068	4.85653e-06	0.00141157	2.48388	0.38368	0.283538	-0.100142	19	51827007	F	I	IGLON5	Body	shelf	Body-shelf	chr19:51830064-51831145	NA	NA				cg01592198
-0.177821	0.738807	-4.72036	4.86326e-06	0.00141249	2.48254	0.773388	0.648754	-0.124634	6	169301368	R	II		IGR	opensea	IGR-opensea		NA	NA		rs10945320		cg23652785
-0.177763	0.501879	-4.72006	4.86958e-06	0.00141328	2.48129	0.565132	0.337156	-0.227975	7	1130967	F	I	GPER	5'UTR	shore	5'UTR-shore	chr7:1131625-1133187	NA	NA				cg21235678
-0.177683	0.280513	-4.71931	4.88562e-06	0.00141689	2.47812	0.326266	0.161362	-0.164904	10	1402293	R	II	ADARB2	Body	shelf	Body-shelf	chr10:1404659-1406219	TRUE	TRUE				cg08971562
-0.177671	0.861408	-4.71876	4.89728e-06	0.00141922	2.47582	0.889805	0.787456	-0.102349	20	30407016	R	I	MYLK2	TSS200	shelf	TSS200-shelf	chr20:30410547-30410832	NA	NA				cg08726417
-0.177669	0.334598	-4.71586	4.95942e-06	0.00143617	2.46365	0.384203	0.205421	-0.178782	1	153321421	F	II	PGLYRP4	TSS1500	opensea	TSS1500-opensea		NA	NA		rs73016428		cg02956542
-0.17765	0.447743	-4.71559	4.96531e-06	0.00143682	2.46251	0.492978	0.329941	-0.163037	6	39393690	F	II	KIF6	Body	opensea	Body-opensea		NA	NA				cg04321126
-0.177452	0.500754	-4.71467	4.98517e-06	0.00144151	2.45865	0.547935	0.377887	-0.170048	17	74023630	R	II	EVPL	TSS200	opensea	TSS200-opensea		TRUE	NA				cg18657389
-0.177365	0.738735	-4.71413	4.99687e-06	0.0014426	2.45639	0.774649	0.645207	-0.129442	1	40154614	F	II	HPCAL4	5'UTR	shelf	5'UTR-shelf	chr1:40156930-40158514	NA	NA		rs41536844		cg00974095
-0.177342	0.936588	-4.7139	5.00181e-06	0.0014426	2.45544	0.94828	0.90614	-0.0421401	12	123998085	R	I	RILPL1	Body	opensea	Body-opensea		NA	NA				cg25602692
-0.177335	0.861962	-4.71386	5.00275e-06	0.0014426	2.45526	0.881816	0.810258	-0.0715583	19	3006720	F	II	TLE2	Body	island	Body-island	chr19:3006273-3006721	NA	NA				cg00857137
-0.177334	0.865448	-4.71382	5.00364e-06	0.0014426	2.45509	0.887021	0.809269	-0.0777518	3	122790178	R	II	PDIA5	Body	shelf	Body-shelf	chr3:122785734-122786600	NA	NA				cg16720405
-0.177146	0.415269	-4.71361	5.00811e-06	0.00144275	2.45422	0.457275	0.305879	-0.151396	22	43523016	F	II	BIK	Body	opensea	Body-opensea		TRUE	TRUE				cg02601893
-0.177139	0.368502	-4.71346	5.0115e-06	0.00144275	2.45357	0.411662	0.256106	-0.155556	12	26392567	R	II		IGR	opensea	IGR-opensea		TRUE	TRUE				cg09010707
-0.177131	0.509695	-4.71316	5.018e-06	0.00144309	2.45232	0.529629	0.457784	-0.0718449	15	74365539	R	II	GOLGA6A	Body	opensea	Body-opensea		NA	NA				cg24503244
-0.177127	0.618093	-4.71307	5.01999e-06	0.00144309	2.45194	0.670303	0.482129	-0.188175	5	141227950	F	II		IGR	shore	IGR-shore	chr5:141228930-141230084	NA	NA				cg03774957
-0.177119	0.59811	-4.71209	5.04142e-06	0.00144819	2.44783	0.649751	0.463627	-0.186124	7	129494118	R	II	UBE2H	Body	opensea	Body-opensea		NA	TRUE				cg10000764
-0.177116	0.322347	-4.71081	5.06935e-06	0.00145511	2.4425	0.369733	0.198945	-0.170787	12	131590596	F	II	GPR133	Body	opensea	Body-opensea		NA	NA				cg26829071
-0.177081	0.40902	-4.71065	5.07291e-06	0.00145511	2.44182	0.458463	0.280263	-0.178199	15	80824318	R	I	ARNT2	Body	opensea	Body-opensea		NA	TRUE				cg19708986
-0.176965	0.586765	-4.71017	5.08356e-06	0.00145662	2.4398	0.644767	0.43572	-0.209048	12	109711293	R	I		IGR	opensea	IGR-opensea		NA	NA				cg12751521
-0.176948	0.466097	-4.71008	5.0856e-06	0.00145662	2.43941	0.508561	0.355515	-0.153046	6	170559792	R	II		IGR	opensea	IGR-opensea		NA	NA				cg17108423
-0.176929	0.529754	-4.7097	5.09387e-06	0.00145793	2.43784	0.587098	0.380421	-0.206677	3	25493807	F	II	RARB	5'UTR	opensea	5'UTR-opensea		NA	TRUE				cg01794805
-0.176853	0.784201	-4.70943	5.09996e-06	0.00145856	2.43669	0.812907	0.709444	-0.103463	2	11101592	F	II		IGR	shore	IGR-shore	chr2:11101031-11101488	NA	NA				cg03440414
-0.17685	0.699668	-4.70927	5.10349e-06	0.00145856	2.43602	0.738689	0.598053	-0.140636	4	141057042	R	II	MAML3	Body	opensea	Body-opensea		NA	TRUE				cg11032810
-0.176844	0.564041	-4.70812	5.12914e-06	0.00146483	2.43118	0.616439	0.427589	-0.18885	9	139515751	F	II		IGR	opensea	IGR-opensea		NA	TRUE				cg14420519
-0.176766	0.403525	-4.70788	5.13435e-06	0.00146525	2.4302	0.443617	0.299117	-0.1445	1	27982716	R	II		IGR	shelf	IGR-shelf	chr1:27986305-27986808	TRUE	TRUE				cg26028440
-0.176765	0.200403	-4.70721	5.14943e-06	0.00146849	2.42737	0.230907	0.120964	-0.109943	14	77239540	R	II	VASH1	Body	shelf	Body-shelf	chr14:77242310-77242625	TRUE	TRUE				cg23436960
-0.176682	0.530056	-4.70658	5.16352e-06	0.00147144	2.42474	0.576579	0.408903	-0.167676	13	114323051	F	II	GRK1	Body	opensea	Body-opensea		NA	NA				cg06175001
-0.176675	0.866882	-4.70546	5.18852e-06	0.00147696	2.42008	0.875723	0.843858	-0.0318647	17	4884631	R	II	CAMTA2	Body	opensea	Body-opensea		NA	TRUE				cg08101329
-0.176656	0.69169	-4.70537	5.19061e-06	0.00147696	2.41969	0.71474	0.631665	-0.0830758	12	52967554	R	II	KRT74	1stExon	opensea	1stExon-opensea		NA	NA				cg20200335
-0.176606	0.723698	-4.70521	5.19417e-06	0.00147696	2.41903	0.764884	0.616441	-0.148443	6	170571794	R	I	LOC154449	TSS200	opensea	TSS200-opensea		NA	NA				cg08625990
-0.176585	0.46519	-4.70486	5.20209e-06	0.00147815	2.41756	0.505525	0.36015	-0.145375	9	95986383	R	II	WNK2	Body	opensea	Body-opensea		TRUE	TRUE				cg13707760
-0.176547	0.405563	-4.70406	5.22019e-06	0.00148222	2.41421	0.474116	0.227038	-0.247078	1	9779309	R	I	PIK3CD	Body	shelf	Body-shelf	chr1:9775708-9775997	TRUE	TRUE				cg07805542
-0.176509	0.432328	-4.70373	5.22778e-06	0.0014833	2.41281	0.474839	0.321622	-0.153217	11	61690927	F	II		IGR	opensea	IGR-opensea		TRUE	TRUE				cg01505878
-0.17649	0.619722	-4.70276	5.24975e-06	0.00148823	2.40876	0.675038	0.475668	-0.19937	1	25240865	R	I	RUNX3	Body	opensea	Body-opensea		TRUE	TRUE				cg13566436
-0.176474	0.567746	-4.70263	5.25271e-06	0.00148823	2.40822	0.619884	0.431971	-0.187913	17	37822780	R	II	TCAP	3'UTR	shore	3'UTR-shore	chr17:37823693-37824989	NA	NA			rs45500896	cg12610859
-0.176469	0.45517	-4.70189	5.26956e-06	0.00149193	2.40513	0.513475	0.303333	-0.210141	1	151509723	F	I	CGN	Body	shelf	Body-shelf	chr1:151512661-151513199	TRUE	NA				cg25198049
-0.176434	0.773276	-4.70164	5.27533e-06	0.00149249	2.40407	0.81282	0.670296	-0.142524	1	221747446	F	II		IGR	opensea	IGR-opensea		NA	TRUE				cg09866695
-0.176433	0.596077	-4.701	5.29002e-06	0.00149477	2.40139	0.664166	0.418761	-0.245405	11	2730616	R	I	KCNQ1	Body	opensea	Body-opensea		NA	NA				cg19764489
-0.176422	0.719969	-4.70096	5.29099e-06	0.00149477	2.40121	0.763429	0.606794	-0.156634	2	239834442	R	I		IGR	opensea	IGR-opensea		NA	NA				cg07018857
-0.176374	0.490675	-4.70034	5.30515e-06	0.00149626	2.39863	0.532504	0.381743	-0.150761	17	3461140	F	II	TRPV3	1stExon	opensea	1stExon-opensea		TRUE	NA		rs322959		cg16390380
-0.176359	0.691311	-4.7003	5.3062e-06	0.00149626	2.39844	0.748811	0.54157	-0.207241	17	46622899	F	II	HOXB2	TSS1500	shore	TSS1500-shore	chr17:46620367-46621373	NA	NA				cg19474833
-0.176355	0.889164	-4.70023	5.30771e-06	0.00149626	2.39817	0.896684	0.86958	-0.0271042	4	3443608	R	II	HGFAC	TSS200	opensea	TSS200-opensea		NA	NA				cg26900875
-0.17632	0.662496	-4.69985	5.3164e-06	0.00149764	2.39659	0.684101	0.606234	-0.0778666	19	50939919	F	II	MYBPC2	Body	opensea	Body-opensea		NA	NA				cg22603562
-0.176263	0.534111	-4.69965	5.32101e-06	0.00149787	2.39575	0.565681	0.451898	-0.113783	6	30908579	F	I	DPCR1	TSS200	opensea	TSS200-opensea		NA	NA				cg24836242
-0.176245	0.381603	-4.69778	5.36443e-06	0.00150901	2.38791	0.436507	0.238626	-0.197881	16	85981780	R	II		IGR	island	IGR-island	chr16:85981652-85981965	NA	NA				cg18802138
-0.176242	0.465358	-4.69754	5.37006e-06	0.00150951	2.3869	0.520351	0.322146	-0.198205	1	3269478	R	I	PRDM16	Body	opensea	Body-opensea		TRUE	TRUE				cg01101873
-0.176235	0.317407	-4.697	5.38251e-06	0.0015111	2.38467	0.357555	0.212856	-0.144699	8	144239503	R	II	LY6H	3'UTR	shore	3'UTR-shore	chr8:144240761-144242113	NA	NA				cg15721448
-0.176234	0.730242	-4.69696	5.38341e-06	0.0015111	2.38451	0.77808	0.605664	-0.172415	2	48813184	R	II	STON1	Body	opensea	Body-opensea		NA	TRUE				cg26837192
-0.176228	0.410621	-4.69523	5.42406e-06	0.00152143	2.37725	0.464789	0.269559	-0.19523	8	829623	R	II		IGR	shelf	IGR-shelf	chr8:832244-832918	NA	NA				cg11351709
-0.176217	0.845702	-4.69486	5.43273e-06	0.00152278	2.37571	0.895573	0.71583	-0.179743	2	206641088	F	I	NRP2	Body	opensea	Body-opensea		NA	TRUE				cg05025612
-0.176211	0.589361	-4.69444	5.44268e-06	0.00152448	2.37395	0.654329	0.420175	-0.234154	12	76413973	F	II		IGR	opensea	IGR-opensea		NA	TRUE		rs35212987		cg15454074
-0.176181	0.810212	-4.69427	5.44673e-06	0.00152453	2.37323	0.839256	0.734578	-0.104678	4	146118165	F	II		IGR	opensea	IGR-opensea		NA	NA				cg06432753
-0.176179	0.828634	-4.6937	5.46015e-06	0.00152719	2.37086	0.850109	0.772709	-0.0774001	11	17407432	F	II	KCNJ11	3'UTR	shelf	3'UTR-shelf	chr11:17409452-17409692	NA	NA		rs5205		cg08260025
-0.176161	0.600886	-4.69316	5.4728e-06	0.00152964	2.36862	0.627158	0.532469	-0.0946885	3	46540019	F	II	RTP3	Body	opensea	Body-opensea		NA	NA				cg02332537
-0.17616	0.307837	-4.69271	5.4836e-06	0.00153127	2.36672	0.348149	0.202857	-0.145292	7	158325024	F	II	PTPRN2	Body	opensea	Body-opensea		NA	NA		rs77030244		cg05433557
-0.176103	0.468147	-4.69253	5.48788e-06	0.00153127	2.36597	0.519637	0.334058	-0.18558	14	21424117	R	II	RNASE2	Body	opensea	Body-opensea		NA	NA				cg26021714
-0.176081	0.282799	-4.69239	5.49119e-06	0.00153127	2.36539	0.325879	0.170612	-0.155267	13	77898407	R	II	MYCBP2	Body	shelf	Body-shelf	chr13:77900504-77901140	NA	NA				cg26905258
-0.176047	0.487778	-4.69211	5.4978e-06	0.00153127	2.36423	0.539274	0.353676	-0.185598	19	33764284	F	II		IGR	shore	IGR-shore	chr19:33764349-33764551	TRUE	NA				cg19631648
-0.176044	0.508327	-4.6921	5.49806e-06	0.00153127	2.36418	0.540948	0.423377	-0.117571	1	19967428	R	II		IGR	shelf	IGR-shelf	chr1:19970255-19971923	TRUE	NA				cg07367302
-0.17603	0.410413	-4.69171	5.50742e-06	0.00153278	2.36254	0.463903	0.271117	-0.192787	17	79004947	F	II	FLJ90757	Body	shore	Body-shore	chr17:79006584-79006835	NA	NA		rs78484825		cg01219924
-0.17599	0.853131	-4.69059	5.53405e-06	0.00153838	2.35789	0.865572	0.820733	-0.044839	3	149096828	F	II	TM4SF1	TSS1500	opensea	TSS1500-opensea		NA	NA				cg18461436
-0.175953	0.682971	-4.69048	5.53682e-06	0.00153838	2.3574	0.729819	0.560972	-0.168847	13	113619617	F	II		IGR	shelf	IGR-shelf	chr13:113622737-113623660	NA	NA				cg22542803
-0.175942	0.422213	-4.69038	5.53924e-06	0.00153838	2.35698	0.4802	0.271206	-0.208993	22	24803248	R	II	CYTSA	Body	opensea	Body-opensea		NA	TRUE				cg05580073
-0.17592	0.555795	-4.68956	5.55886e-06	0.00154274	2.35357	0.593982	0.456349	-0.137634	4	82283507	R	II		IGR	opensea	IGR-opensea		NA	TRUE				cg17825130
-0.175871	0.601057	-4.68915	5.56871e-06	0.00154368	2.35187	0.636051	0.509927	-0.126124	6	33219410	R	II	VPS52	Body	shore	Body-shore	chr6:33216103-33217463	NA	NA				cg26987613
-0.175859	0.360034	-4.68909	5.57012e-06	0.00154368	2.35162	0.40291	0.24838	-0.15453	1	203156246	R	II	CHI3L1	TSS1500	opensea	TSS1500-opensea		NA	TRUE				cg07423149
-0.175822	0.487255	4.6887	5.57962e-06	0.00154444	2.34998	0.434128	0.625604	0.191476	1	155147431	R	II	TRIM46	Body	island	Body-island	chr1:155147185-155147444	NA	NA				cg10446869
-0.175794	0.334267	-4.68866	5.58071e-06	0.00154444	2.34979	0.371752	0.236648	-0.135104	13	114261986	F	II	TFDP1	Body	shore	Body-shore	chr13:114260191-114260565	NA	NA				cg21598343
-0.175753	0.562667	-4.68777	5.60223e-06	0.0015493	2.34608	0.60282	0.458102	-0.144718	6	29576422	F	II	GABBR1	Body	opensea	Body-opensea		NA	NA		rs76632246		cg00758854
-0.175697	0.640034	-4.68708	5.6188e-06	0.00155263	2.34323	0.694369	0.498538	-0.19583	11	8106632	F	I	TUB	Body	shelf	Body-shelf	chr11:8102358-8102913	NA	TRUE		rs60510725		cg18432441
-0.175667	0.702574	-4.68695	5.62217e-06	0.00155263	2.34265	0.738233	0.609713	-0.12852	1	3389969	R	II	ARHGEF16	Body	opensea	Body-opensea		NA	NA				cg04488647
-0.175667	0.973	-4.68648	5.63362e-06	0.0015547	2.34069	0.975878	0.965505	-0.0103721	2	8711075	F	I		IGR	opensea	IGR-opensea		NA	NA				cg17693669
-0.17565	0.653976	-4.686	5.64533e-06	0.00155626	2.33869	0.699512	0.535393	-0.164118	19	55447414	R	II	NLRP7	Body	shelf	Body-shelf	chr19:55450822-55451128	NA	NA				cg01560554
-0.175597	0.676343	-4.68592	5.64719e-06	0.00155626	2.33837	0.706335	0.598239	-0.108096	5	131550942	R	II	P4HA2	Body	opensea	Body-opensea		TRUE	TRUE				cg05209330
-0.175579	0.772792	-4.68543	5.65915e-06	0.00155847	2.33633	0.821837	0.645071	-0.176765	17	32482817	F	I	ACCN1	Body	shore	Body-shore	chr17:32484007-32484280	NA	TRUE		rs35261375		cg25613227
-0.175529	0.80048	-4.68491	5.67184e-06	0.00156087	2.33417	0.831974	0.718463	-0.113511	1	201777257	F	II	NAV1	Body	opensea	Body-opensea		NA	NA				cg23236366
-0.175528	0.600082	-4.68446	5.68295e-06	0.00156284	2.33228	0.658982	0.446698	-0.212283	15	50352288	F	II	ATP8B4	Body	opensea	Body-opensea		NA	TRUE				cg13399903
-0.175506	0.420812	-4.68387	5.69742e-06	0.00156527	2.32983	0.475344	0.278803	-0.196541	17	53809462	R	II	TMEM100	1stExon	opensea	1stExon-opensea		NA	TRUE				cg15945287
-0.175504	0.445029	-4.68378	5.69977e-06	0.00156527	2.32943	0.488713	0.331269	-0.157444	6	32049053	F	I	TNXB	Body	shore	Body-shore	chr6:32046815-32047094	TRUE	TRUE				cg27624229
-0.175486	0.800243	-4.68361	5.70396e-06	0.00156533	2.32872	0.817541	0.755197	-0.0623436	6	32048632	F	II	TNXB	Body	shore	Body-shore	chr6:32046815-32047094	NA	TRUE		rs77102991		cg06696874
-0.175399	0.847332	-4.68304	5.71802e-06	0.00156809	2.32635	0.866622	0.797098	-0.0695238	6	36643854	R	II		IGR	shelf	IGR-shelf	chr6:36646244-36648465	NA	NA				cg17526952
-0.175377	0.770506	-4.68202	5.74324e-06	0.00157288	2.3221	0.787345	0.726656	-0.0606893	6	30131634	F	II	TRIM15	1stExon	opensea	1stExon-opensea		NA	TRUE				cg07421969
-0.175365	0.491643	-4.68201	5.74348e-06	0.00157288	2.32206	0.529647	0.392674	-0.136973	5	399887	R	II	AHRR	Body	opensea	Body-opensea		TRUE	TRUE				cg17248487
-0.175347	0.794418	-4.67946	5.80737e-06	0.00158877	2.31139	0.820104	0.727527	-0.0925764	16	4241254	R	II	SRL	3'UTR	opensea	3'UTR-opensea		NA	NA				cg26591162
-0.175323	0.339919	-4.67937	5.80956e-06	0.00158877	2.31103	0.377784	0.24131	-0.136475	6	31744339	R	II	C6orf27	Body	opensea	Body-opensea		NA	TRUE				cg03499675
-0.175296	0.537962	-4.67909	5.81644e-06	0.0015891	2.30989	0.572103	0.449053	-0.123049	17	29803845	R	II	RAB11FIP4	Body	opensea	Body-opensea		NA	NA				cg27572927
-0.175242	0.681272	-4.679	5.81887e-06	0.0015891	2.30949	0.744255	0.517254	-0.227	7	553423	F	II	PDGFA	Body	shelf	Body-shelf	chr7:556611-562845	TRUE	TRUE				cg20063728
-0.175195	0.364033	-4.67865	5.82774e-06	0.00158963	2.30802	0.410738	0.242404	-0.168334	12	1672440	R	II		IGR	opensea	IGR-opensea		NA	TRUE				cg27292547
-0.175183	0.600823	-4.6786	5.82888e-06	0.00158963	2.30783	0.636405	0.508162	-0.128243	15	68104479	F	II		IGR	opensea	IGR-opensea		NA	TRUE				cg24579218
-0.175147	0.821546	-4.67835	5.83508e-06	0.00159021	2.3068	0.849571	0.748567	-0.101004	1	226023590	F	II	EPHX1	Body	opensea	Body-opensea		NA	TRUE				cg05935800
-0.175106	0.602566	-4.67786	5.84762e-06	0.00159222	2.30473	0.657708	0.458968	-0.198739	1	173572370	R	II	SLC9A11	TSS200	opensea	TSS200-opensea		NA	NA				cg16597737
-0.175067	0.616754	-4.67774	5.85054e-06	0.00159222	2.30425	0.672768	0.470886	-0.201882	12	20365720	F	II		IGR	opensea	IGR-opensea		TRUE	TRUE				cg23655651
-0.175044	0.430492	-4.67747	5.85731e-06	0.00159296	2.30314	0.477144	0.309001	-0.168143	3	127473609	F	II	MGLL	Body	opensea	Body-opensea		NA	NA			rs57763775	cg08036172
-0.175035	0.669831	-4.67729	5.86188e-06	0.0015931	2.30238	0.69574	0.602359	-0.0933815	16	89127668	R	II		IGR	island	IGR-island	chr16:89127604-89127815	NA	NA				cg05232708
-0.174946	0.709727	-4.67677	5.87512e-06	0.0015956	2.30021	0.747543	0.611248	-0.136295	3	14343114	F	II		IGR	shelf	IGR-shelf	chr3:14339249-14339574	NA	NA				cg27545985
-0.174942	0.817639	-4.67657	5.88024e-06	0.00159589	2.29937	0.844264	0.748301	-0.0959631	9	128649813	F	II	PBX3	Body	opensea	Body-opensea		NA	TRUE				cg14185104
-0.174906	0.475333	-4.67557	5.90561e-06	0.00160167	2.29522	0.528994	0.335592	-0.193402	16	88236626	R	I		IGR	shore	IGR-shore	chr16:88237669-88237893	NA	NA				cg05953124
-0.174896	0.770517	-4.67514	5.91675e-06	0.00160358	2.2934	0.811181	0.664622	-0.146559	6	89927651	F	II	GABRR1	TSS200	opensea	TSS200-opensea		NA	NA				cg01393985
-0.174827	0.548302	-4.67452	5.93252e-06	0.00160675	2.29083	0.606048	0.397921	-0.208127	8	17454394	R	II	PDGFRL	Body	opensea	Body-opensea		TRUE	TRUE				cg15000813
-0.174814	0.541207	-4.67431	5.93796e-06	0.00160712	2.28995	0.60706	0.369714	-0.237346	8	54758936	R	II		IGR	shelf	IGR-shelf	chr8:54755576-54756109	NA	NA				cg17292662
-0.174787	0.503258	-4.67348	5.95931e-06	0.00161044	2.28649	0.553601	0.372156	-0.181445	2	48795994	F	II	STON1-GTF2A1L	TSS200	opensea	TSS200-opensea		NA	NA				cg14965639
-0.17477	0.656442	-4.67342	5.96091e-06	0.00161044	2.28623	0.691064	0.566282	-0.124781	10	97008920	R	II	PDLIM1	Body	opensea	Body-opensea		NA	TRUE				cg08925046
-0.174751	0.326149	-4.6732	5.96662e-06	0.00161044	2.28531	0.376044	0.196212	-0.179832	12	1609537	R	II	LOC100292680	TSS200	opensea	TSS200-opensea		TRUE	NA				cg15027294
-0.17474	0.419003	-4.67296	5.97257e-06	0.00161044	2.28435	0.47193	0.281171	-0.190759	17	19322114	R	II		IGR	opensea	IGR-opensea		NA	TRUE				cg22509504
-0.174655	0.210327	-4.67289	5.97443e-06	0.00161044	2.28405	0.227013	0.166875	-0.060138	5	177664663	R	II	COL23A1	3'UTR	opensea	3'UTR-opensea		TRUE	NA				cg22437316
-0.17461	0.774482	-4.67288	5.97482e-06	0.00161044	2.28398	0.820502	0.654639	-0.165863	6	14911904	R	II		IGR	opensea	IGR-opensea		NA	TRUE				cg13746813
-0.174596	0.463688	-4.67251	5.98443e-06	0.00161193	2.28243	0.508054	0.348151	-0.159903	10	116398913	R	II	ABLIM1	Body	opensea	Body-opensea		NA	TRUE			rs76755893	cg03223072
-0.174576	0.598189	-4.6723	5.98968e-06	0.00161224	2.28159	0.637086	0.496894	-0.140193	1	161601053	R	II	FCGR3B	5'UTR	opensea	5'UTR-opensea		NA	NA				cg00974864
-0.17457	0.459903	-4.67194	5.99909e-06	0.00161366	2.28007	0.521474	0.299561	-0.221912	4	6903963	R	II		IGR	opensea	IGR-opensea		NA	NA				cg10996816
-0.174559	0.704412	-4.67158	6.00836e-06	0.00161505	2.27859	0.783487	0.498487	-0.285	22	46473074	R	I		IGR	opensea	IGR-opensea		NA	NA				cg17342469
-0.174525	0.709364	-4.67129	6.01604e-06	0.00161601	2.27735	0.733352	0.646893	-0.0864593	1	12653721	R	II	DHRS3	Body	shelf	Body-shelf	chr1:12655926-12656248	NA	TRUE				cg26029221
-0.174499	0.512631	-4.67085	6.02741e-06	0.00161629	2.27553	0.567794	0.368975	-0.198819	19	46584209	R	II		IGR	shore	IGR-shore	chr19:46582045-46582444	TRUE	NA				cg01993552
-0.174486	0.593201	-4.67084	6.02774e-06	0.00161629	2.27548	0.624559	0.511537	-0.113022	17	73727435	R	II	ITGB4	Body	shore	Body-shore	chr17:73726238-73726526	NA	NA				cg19159842
-0.17444	0.538105	4.67077	6.02942e-06	0.00161629	2.27521	0.46276	0.734316	0.271556	7	150212873	F	II	GIMAP7	5'UTR	opensea	5'UTR-opensea		NA	NA				cg03801183
-0.1744	0.344366	-4.66932	6.06741e-06	0.00162387	2.26915	0.38909	0.227896	-0.161194	15	66923526	F	II		IGR	opensea	IGR-opensea		NA	TRUE				cg27141517
-0.17439	0.644575	-4.66925	6.06904e-06	0.00162387	2.2689	0.686088	0.53647	-0.149618	7	653445	F	II	PRKAR1B	Body	opensea	Body-opensea		NA	NA				cg24144574
-0.174344	0.434065	-4.66922	6.07007e-06	0.00162387	2.26873	0.48505	0.301292	-0.183757	11	66327250	F	I	ACTN3	Body	shore	Body-shore	chr11:66326639-66326840	TRUE	NA			rs61890400	cg17435929
-0.174341	0.492996	-4.66802	6.10136e-06	0.00163113	2.26377	0.537071	0.37822	-0.15885	15	93158989	R	II		IGR	opensea	IGR-opensea		NA	TRUE				cg05775517
-0.17434	0.404355	-4.66667	6.13702e-06	0.00163955	2.25816	0.451638	0.281222	-0.170416	3	52099548	F	II	C3orf74	TSS1500	opensea	TSS1500-opensea		NA	NA				cg00736958
-0.174304	0.48732	-4.66561	6.16515e-06	0.00164532	2.25375	0.544569	0.338234	-0.206335	10	13139217	R	II		IGR	shelf	IGR-shelf	chr10:13141778-13142493	NA	NA			rs34824090	cg03412153
-0.174303	0.407253	-4.66555	6.16696e-06	0.00164532	2.25346	0.43974	0.322653	-0.117087	11	2013668	R	II		IGR	shore	IGR-shore	chr11:2013333-2013617	NA	NA			rs79846476	cg12580930
-0.174247	0.753475	-4.66515	6.17764e-06	0.00164705	2.25179	0.780138	0.684041	-0.0960968	8	143255449	F	II		IGR	opensea	IGR-opensea		TRUE	TRUE				cg18212064
-0.174219	0.492109	-4.66473	6.18881e-06	0.00164891	2.25005	0.535488	0.379145	-0.156342	17	42768503	F	II	CCDC43	TSS1500	shore	TSS1500-shore	chr17:42767006-42767253	NA	NA				cg12393668
-0.174218	0.485296	-4.66399	6.20851e-06	0.00165304	2.24699	0.531611	0.364684	-0.166927	5	139132458	R	II		IGR	shelf	IGR-shelf	chr5:139135589-139135976	NA	NA				cg07494130
-0.174212	0.647656	-4.66379	6.21382e-06	0.00165333	2.24617	0.69359	0.528035	-0.165555	7	1952600	F	I	MAD1L1	Body	shelf	Body-shelf	chr7:1950279-1950482	TRUE	TRUE				cg11050988
-0.174182	0.603398	-4.66346	6.22263e-06	0.00165366	2.2448	0.6675	0.436466	-0.231034	17	54305680	R	II	ANKFN1	Body	opensea	Body-opensea		NA	NA				cg20047349
-0.174162	0.727228	-4.66343	6.22348e-06	0.00165366	2.24467	0.788075	0.568773	-0.219302	2	240878541	R	I		IGR	island	IGR-island	chr2:240878212-240878587	NA	NA				cg06708237
-0.174117	0.629903	-4.66274	6.24195e-06	0.00165613	2.24181	0.679455	0.500862	-0.178593	16	66911914	F	II		IGR	shelf	IGR-shelf	chr16:66914167-66914782	NA	NA				cg02445958
-0.174059	0.812233	-4.66273	6.24235e-06	0.00165613	2.24175	0.848663	0.717364	-0.131299	9	77282233	R	II	RORB	Body	opensea	Body-opensea		NA	NA				cg13897388
-0.17404	0.419375	-4.66252	6.24802e-06	0.00165613	2.24087	0.467075	0.295157	-0.171918	15	61182765	R	II	RORA	Body	opensea	Body-opensea		NA	NA				cg21756476
-0.17393	0.495729	4.66244	6.25009e-06	0.00165613	2.24055	0.417463	0.699545	0.282081	5	138729283	F	I	LOC389333	1stExon	island	1stExon-island	chr5:138727710-138730911	NA	NA				cg09156097
-0.173919	0.793251	-4.6623	6.25382e-06	0.00165613	2.23998	0.813435	0.740688	-0.0727464	17	18283678	F	II	EVPLL	5'UTR	shelf	5'UTR-shelf	chr17:18286229-18286677	NA	NA				cg09977980
-0.173854	0.384718	-4.66186	6.26581e-06	0.00165819	2.23813	0.448851	0.217705	-0.231146	5	1028233	R	I	NKD2	Body	shelf	Body-shelf	chr5:1025330-1025629	NA	NA				cg13643764
-0.173834	0.861456	-4.66113	6.28562e-06	0.00166231	2.23509	0.874175	0.828332	-0.0458427	13	114782675	R	II	RASA3	Body	island	Body-island	chr13:114782674-114782883	TRUE	NA				cg05765990
-0.173772	0.768734	-4.65922	6.33759e-06	0.00167482	2.22715	0.805241	0.673665	-0.131576	16	67047148	R	II		IGR	shore	IGR-shore	chr16:67047605-67048470	NA	NA				cg08513626
-0.173743	0.741017	-4.65908	6.34144e-06	0.00167482	2.22657	0.775571	0.651034	-0.124537	15	70541438	R	II		IGR	opensea	IGR-opensea		NA	TRUE				cg20648004
-0.173736	0.396625	-4.65883	6.34831e-06	0.00167551	2.22552	0.459792	0.232127	-0.227665	7	2773877	F	II	GNA12	Body	shore	Body-shore	chr7:2774444-2774655	NA	NA				cg15704521
-0.173734	0.77785	-4.65814	6.36708e-06	0.00167934	2.22268	0.814364	0.682762	-0.131601	10	6162780	F	II		IGR	opensea	IGR-opensea		NA	TRUE				cg20201177
-0.173716	0.84379	-4.65751	6.38445e-06	0.00168279	2.22005	0.855368	0.81364	-0.0417279	8	144873034	R	II		IGR	island	IGR-island	chr8:144872530-144873040	NA	NA				cg10282319
-0.173705	0.573209	-4.65682	6.40357e-06	0.0016867	2.21717	0.61029	0.476644	-0.133646	10	13276306	R	II	UCMA	5'UTR	opensea	5'UTR-opensea		NA	NA				cg22738655
-0.173693	0.469278	-4.65638	6.41559e-06	0.00168874	2.21536	0.512886	0.355718	-0.157168	8	8313504	F	II		IGR	opensea	IGR-opensea		TRUE	TRUE				cg16456596
-0.173665	0.396073	-4.65605	6.42468e-06	0.00169	2.21399	0.446304	0.265262	-0.181042	7	99441559	R	II	CYP3A43	Body	opensea	Body-opensea		NA	NA				cg17461336
-0.173626	0.85066	-4.65505	6.45238e-06	0.00169615	2.20985	0.868988	0.802931	-0.0660568	21	46892832	F	II	COL18A1	Body	shore	Body-shore	chr21:46894816-46896312	NA	TRUE				cg00376480
-0.173604	0.732307	-4.65454	6.46652e-06	0.00169873	2.20774	0.756946	0.668142	-0.0888035	9	116861532	R	II	KIF12	TSS200	island	TSS200-island	chr9:116860979-116861591	NA	NA				cg07740525
-0.173588	0.865393	-4.65415	6.47756e-06	0.00170049	2.20609	0.877744	0.83323	-0.0445134	1	228612603	R	II	HIST3H3	3'UTR	island	3'UTR-island	chr1:228612580-228613103	NA	NA				cg18935391
-0.173587	0.832574	-4.65382	6.4867e-06	0.00170176	2.20473	0.859883	0.761455	-0.0984281	10	79669928	R	II	DLG5	Body	opensea	Body-opensea		TRUE	TRUE				cg08571304
-0.173569	0.701333	-4.65355	6.49422e-06	0.0017024	2.20362	0.720073	0.652532	-0.0675414	3	32462766	R	II	CMTM7	Body	opensea	Body-opensea		NA	TRUE				cg22257056
-0.173553	0.65841	-4.65331	6.50106e-06	0.0017024	2.2026	0.700048	0.549978	-0.150071	22	31202478	R	II	OSBP2	Body	shelf	Body-shelf	chr22:31198491-31199033	TRUE	NA				cg11549874
-0.173538	0.334714	-4.65327	6.50213e-06	0.0017024	2.20244	0.386123	0.200836	-0.185287	6	167536521	F	II	CCR6	5'UTR	opensea	5'UTR-opensea		NA	NA		rs35543089		cg13615963
-0.173537	0.560383	-4.65194	6.53954e-06	0.00171105	2.19691	0.591655	0.478945	-0.11271	10	46971658	F	II	SYT15	TSS1500	shore	TSS1500-shore	chr10:46969991-46971557	NA	NA				cg02632200
-0.173526	0.609587	-4.65173	6.54536e-06	0.00171144	2.19606	0.647676	0.510397	-0.137279	11	68450618	F	II	GAL	TSS1500	shore	TSS1500-shore	chr11:68451359-68452846	NA	TRUE				cg00547143
-0.173498	0.907819	-4.65153	6.55108e-06	0.0017118	2.19521	0.921882	0.871196	-0.0506857	11	69460638	R	II	CCND1	Body	shore	Body-shore	chr11:69461060-69461378	NA	TRUE				cg25611369
-0.173465	0.728968	-4.65129	6.55783e-06	0.00171242	2.19422	0.768202	0.626794	-0.141408	7	157456001	R	II	PTPRN2	Body	island	Body-island	chr7:157455789-157456044	NA	NA				cg02876293
-0.173294	0.49736	-4.65105	6.56458e-06	0.00171305	2.19323	0.53759	0.392596	-0.144993	3	69482656	R	II		IGR	opensea	IGR-opensea		NA	TRUE				cg05515099
-0.173279	0.732179	-4.65082	6.57101e-06	0.00171359	2.19229	0.781115	0.604741	-0.176374	14	89626932	R	II	FOXN3	3'UTR	shore	3'UTR-shore	chr14:89628885-89629199	NA	NA				cg16384774
-0.173256	0.437614	-4.65056	6.57834e-06	0.00171436	2.19121	0.501323	0.271707	-0.229615	5	102598034	R	I	C5orf30	5'UTR	shelf	5'UTR-shelf	chr5:102594435-102595550	NA	NA				cg21184216
-0.173221	0.765149	-4.6502	6.5887e-06	0.00171593	2.18969	0.800051	0.674258	-0.125793	11	6677965	F	II	DCHS1	TSS1500	shore	TSS1500-shore	chr11:6676496-6677096	NA	NA				cg26241462
-0.173163	0.539391	-4.64821	6.6453e-06	0.00172889	2.18145	0.583422	0.424727	-0.158695	6	158110124	R	II		IGR	opensea	IGR-opensea		TRUE	TRUE				cg18747197
-0.173152	0.407649	-4.64806	6.64955e-06	0.00172889	2.18083	0.46095	0.268841	-0.192109	1	20511095	F	II	UBXN10	TSS1500	shore	TSS1500-shore	chr1:20512360-20512797	NA	NA				cg01455981
-0.173151	0.62483	-4.64799	6.65169e-06	0.00172889	2.18052	0.696569	0.438011	-0.258558	1	245679680	R	II	KIF26B	Body	opensea	Body-opensea		NA	TRUE				cg26677288
-0.173146	0.552863	-4.64767	6.66075e-06	0.0017301	2.17921	0.605933	0.41466	-0.191273	17	8921074	F	II		IGR	shelf	IGR-shelf	chr17:8924167-8926920	NA	NA				cg00614617
-0.173072	0.753662	-4.64746	6.66667e-06	0.0017305	2.17835	0.791987	0.653859	-0.138128	12	117579332	F	II		IGR	opensea	IGR-opensea		NA	NA				cg21441555
-0.173069	0.832504	-4.64615	6.70437e-06	0.00173914	2.17292	0.850997	0.784345	-0.0666522	6	30131586	F	II	TRIM15	1stExon	opensea	1stExon-opensea		NA	TRUE				cg20488756
-0.17302	0.807541	-4.64558	6.72097e-06	0.00174131	2.17054	0.823008	0.767263	-0.0557446	12	124922727	R	I	NCOR2	Body	opensea	Body-opensea		NA	NA				cg09132240
-0.173013	0.436794	-4.64556	6.72161e-06	0.00174131	2.17044	0.493904	0.288068	-0.205836	17	77901224	R	II		IGR	island	IGR-island	chr17:77901065-77901333	NA	NA				cg05483571
-0.173006	0.407433	-4.64468	6.74708e-06	0.00174676	2.1668	0.439196	0.324718	-0.114478	9	140040231	F	II	GRIN1	Body	island	Body-island	chr9:140040091-140040698	NA	NA		rs1126430		cg19794207
-0.172977	0.433509	-4.64296	6.79704e-06	0.00175817	2.15969	0.478029	0.317572	-0.160457	6	39891273	R	II	MOCS1	Body	opensea	Body-opensea		TRUE	NA				cg10871120
-0.172973	0.767296	-4.64272	6.80426e-06	0.00175817	2.15867	0.805688	0.667316	-0.138372	10	49671665	F	II	ARHGAP22	Body	shelf	Body-shelf	chr10:49674243-49674776	NA	TRUE				cg10501360
-0.172947	0.894888	-4.6427	6.80458e-06	0.00175817	2.15862	0.914309	0.844311	-0.0699985	2	100190218	R	II	AFF3	Body	opensea	Body-opensea		NA	TRUE				cg25350306
-0.172945	0.757801	-4.64228	6.81713e-06	0.00176026	2.15684	0.793835	0.663962	-0.129872	4	1024735	R	I		IGR	shelf	IGR-shelf	chr4:1027679-1028019	NA	NA			rs4450872	cg09887251
-0.172899	0.50872	-4.64199	6.82565e-06	0.0017613	2.15564	0.556274	0.384882	-0.171392	17	55533389	R	II	MSI2	Body	opensea	Body-opensea		NA	TRUE			rs78709576	cg10723617
-0.172896	0.135935	-4.64172	6.8334e-06	0.00176215	2.15455	0.160907	0.0709032	-0.0900041	17	32690412	R	II	CCL1	TSS200	opensea	TSS200-opensea		NA	NA				cg26101277
-0.172887	0.606787	-4.641	6.85474e-06	0.00176649	2.15154	0.639951	0.520422	-0.119529	X	153688677	F	II	PLXNA3	Body	island	Body-island	chrX:153688592-153688860	NA	NA				cg04569165
-0.172877	0.596785	-4.6395	6.89913e-06	0.00177677	2.14532	0.646887	0.466311	-0.180576	19	33764550	F	II		IGR	island	IGR-island	chr19:33764349-33764551	TRUE	NA				cg00339331
-0.172872	0.562871	-4.63908	6.91147e-06	0.00177878	2.1436	0.614142	0.429353	-0.184789	6	33205676	F	II		IGR	opensea	IGR-opensea		NA	NA				cg01254264
-0.172789	0.538911	-4.63879	6.92004e-06	0.00177982	2.1424	0.601159	0.376805	-0.224354	2	40266366	F	II		IGR	opensea	IGR-opensea		NA	TRUE				cg10898024
-0.172733	0.314194	-4.6384	6.93175e-06	0.00177988	2.14077	0.350237	0.220331	-0.129907	7	30504941	R	II	NOD1	5'UTR	opensea	5'UTR-opensea		NA	TRUE				cg19071544
-0.172733	0.775384	-4.63835	6.93303e-06	0.00177988	2.1406	0.822167	0.653555	-0.168611	4	40425917	F	II	RBM47	3'UTR	opensea	3'UTR-opensea		NA	NA				cg20655119
-0.172714	0.869454	-4.63828	6.93511e-06	0.00177988	2.14031	0.885472	0.82774	-0.0577321	6	25972127	F	II	TRIM38	Body	opensea	Body-opensea		NA	TRUE				cg12384918
-0.1727	0.68577	-4.63816	6.93874e-06	0.00177988	2.1398	0.750825	0.516358	-0.234466	10	1975591	F	I		IGR	opensea	IGR-opensea		NA	NA		rs12768681		cg00816387
-0.172686	0.202975	-4.6378	6.94954e-06	0.00177988	2.1383	0.221496	0.154741	-0.0667552	8	144294886	F	II	GPIHBP1	TSS200	opensea	TSS200-opensea		NA	NA				cg25580198
-0.172666	0.0160597	4.63756	6.95676e-06	0.00177988	2.1373	0.015206	0.0182829	0.00307683	1	234614008	F	I	TARBP1	1stExon	island	1stExon-island	chr1:234613936-234614972	NA	NA				cg26611067
-0.172648	0.559349	-4.6375	6.95848e-06	0.00177988	2.13707	0.613302	0.418847	-0.194455	6	3749968	F	II	C6orf145	Body	shore	Body-shore	chr6:3750788-3752767	NA	NA				cg16122628
-0.172626	0.673985	-4.63742	6.96083e-06	0.00177988	2.13674	0.72258	0.547433	-0.175147	2	120284386	R	II		IGR	shelf	IGR-shelf	chr2:120281661-120282211	NA	TRUE				cg27587952
-0.172619	0.517085	-4.63742	6.96098e-06	0.00177988	2.13672	0.562867	0.397861	-0.165006	15	43594617	F	II	TGM7	TSS200	opensea	TSS200-opensea		NA	NA				cg14195059
-0.172564	0.629149	-4.63656	6.98658e-06	0.00178526	2.13318	0.677968	0.502015	-0.175953	8	98194116	F	II		IGR	opensea	IGR-opensea		NA	TRUE				cg11185991
-0.17256	0.696443	-4.63641	6.99115e-06	0.00178527	2.13255	0.735163	0.595611	-0.139553	1	152747472	F	II	LCE1F	TSS1500	opensea	TSS1500-opensea		NA	NA				cg23413307
-0.172558	0.568116	-4.63602	7.00292e-06	0.00178711	2.13093	0.620061	0.432843	-0.187218	17	4726687	F	II	PLD2	3'UTR	opensea	3'UTR-opensea		NA	NA				cg04103918
-0.172526	0.652968	-4.63552	7.01809e-06	0.00178908	2.12885	0.684768	0.570155	-0.114612	7	150558377	R	II	ABP1	3'UTR	shelf	3'UTR-shelf	chr7:150554419-150554741	NA	NA		rs12539		cg06221570
-0.172507	0.494715	-4.63546	7.01971e-06	0.00178908	2.12862	0.577102	0.280164	-0.296939	7	73752935	R	I	CLIP2	Body	island	Body-island	chr7:73752819-73753343	NA	NA				cg21375204
-0.172495	0.770352	-4.63495	7.03506e-06	0.00179183	2.12652	0.811633	0.662851	-0.148782	3	50647374	R	II	CISH	Body	shore	Body-shore	chr3:50648939-50649829	NA	NA				cg05541267
-0.172463	0.390508	-4.63293	7.09651e-06	0.00180631	2.11814	0.427951	0.293002	-0.134949	1	197745025	R	II	DENND1B	TSS1500	shore	TSS1500-shore	chr1:197743931-197744788	NA	TRUE				cg24461171
-0.172456	0.867069	-4.63256	7.10775e-06	0.00180673	2.11661	0.880225	0.832807	-0.0474187	1	156255600	R	II	TMEM79	Body	opensea	Body-opensea		NA	NA			rs61814771	cg16691898
-0.172452	0.762441	-4.63255	7.10812e-06	0.00180673	2.11656	0.803139	0.656458	-0.14668	12	31506955	F	II		IGR	opensea	IGR-opensea		NA	TRUE				cg26073885
-0.172451	0.639389	-4.63238	7.11321e-06	0.00180673	2.11587	0.679716	0.534369	-0.145348	9	117047688	F	II	COL27A1	Body	opensea	Body-opensea		TRUE	TRUE				cg21161568
-0.172447	0.262935	-4.63222	7.11823e-06	0.00180673	2.11519	0.290494	0.191168	-0.0993258	22	24938255	F	II	C22orf13	3'UTR	opensea	3'UTR-opensea		NA	NA				cg18171392
-0.172415	0.918594	-4.63212	7.12116e-06	0.00180673	2.1148	0.929238	0.890874	-0.0383646	11	1321530	R	II	TOLLIP	Body	opensea	Body-opensea		NA	TRUE				cg24186398
-0.172393	0.434467	-4.63182	7.13032e-06	0.00180789	2.11356	0.482704	0.308851	-0.173854	8	142288517	R	I		IGR	opensea	IGR-opensea		NA	NA				cg25877009
-0.172333	0.385835	-4.63143	7.1423e-06	0.00180976	2.11194	0.43136	0.267278	-0.164082	17	46676375	F	II	LOC404266	Body	shore	Body-shore	chr17:46675044-46675589	NA	NA				cg08832695
-0.172308	0.553911	-4.63108	7.15303e-06	0.00181131	2.11049	0.606544	0.416848	-0.189696	16	28943232	F	II	CD19	TSS200	opensea	TSS200-opensea		NA	NA				cg05433111
-0.172233	0.551241	-4.63087	7.15957e-06	0.0018118	2.10961	0.597452	0.430898	-0.166553	17	3461143	F	II	TRPV3	1stExon	opensea	1stExon-opensea		TRUE	NA		rs322959		cg05790038
-0.172225	0.456124	-4.63047	7.17192e-06	0.00181316	2.10795	0.50877	0.319025	-0.189745	11	124740965	R	II	ROBO3	Body	shore	Body-shore	chr11:124738712-124739011	NA	NA				cg13010014
-0.172221	0.546061	-4.63032	7.17641e-06	0.00181316	2.10735	0.591362	0.428089	-0.163273	14	100028196	F	II	CCDC85C	Body	opensea	Body-opensea		NA	TRUE				cg04339462
-0.1722	0.618908	-4.63024	7.17876e-06	0.00181316	2.10703	0.672477	0.479406	-0.193071	2	85473750	R	I	TCF7L1	Body	opensea	Body-opensea		NA	TRUE				cg00156118
-0.172197	0.736294	-4.62908	7.21487e-06	0.00182111	2.1022	0.780105	0.622204	-0.157901	5	1938549	R	II		IGR	opensea	IGR-opensea		NA	NA				cg13042363
-0.172189	0.404885	-4.62885	7.22181e-06	0.00182169	2.10127	0.444342	0.302131	-0.142211	8	37761565	F	II		IGR	opensea	IGR-opensea		NA	TRUE		rs2290490	rs76463928	cg03978658
-0.172179	0.729999	-4.62858	7.23027e-06	0.00182238	2.10014	0.747226	0.685138	-0.0620876	2	27371891	F	II	TCF23	TSS200	shore	TSS200-shore	chr2:27373013-27373214	NA	NA	low-CpG:27225362-27225405			cg20405384
-0.172099	0.262321	-4.62846	7.2338e-06	0.00182238	2.09967	0.309891	0.138439	-0.171453	6	146919932	R	II	C6orf103	TSS1500	shore	TSS1500-shore	chr6:146920034-146920245	TRUE	TRUE				cg14994513
-0.172072	0.476501	-4.62816	7.24313e-06	0.00182356	2.09843	0.519539	0.364422	-0.155116	22	37216030	R	II	PVALB	TSS1500	shelf	TSS1500-shelf	chr22:37212769-37213467	NA	NA				cg07856761
-0.172062	0.385244	-4.62644	7.29682e-06	0.0018359	2.09132	0.438053	0.247721	-0.190332	10	98948259	F	II		IGR	shelf	IGR-shelf	chr10:98945062-98946239	NA	NA		rs78595058		cg01056004
-0.172023	0.76426	-4.62612	7.30691e-06	0.00183727	2.08998	0.821822	0.614357	-0.207465	5	17360014	R	II		IGR	opensea	IGR-opensea		NA	TRUE				cg04843555
-0.171934	0.261542	-4.62592	7.31309e-06	0.00183765	2.08917	0.29615	0.171418	-0.124732	11	64980819	R	II	SLC22A20	TSS1500	opensea	TSS1500-opensea		NA	TRUE				cg02707152
-0.17193	0.578764	-4.62401	7.37343e-06	0.00185163	2.08125	0.639807	0.419798	-0.220009	1	150954826	F	II	ANXA9	1stExon	opensea	1stExon-opensea		NA	TRUE		rs267729		cg13320146
-0.171918	0.827945	-4.62265	7.41662e-06	0.00186128	2.07563	0.875089	0.705174	-0.169915	11	70416309	R	I	SHANK2	Body	opensea	Body-opensea		NA	NA				cg05401670
-0.171907	0.597623	-4.62209	7.43433e-06	0.00186394	2.07333	0.655191	0.447705	-0.207487	7	157342638	R	I	PTPRN2	Body	shelf	Body-shelf	chr7:157346613-157347069	NA	NA				cg04212285
-0.1719	0.522841	-4.62201	7.4367e-06	0.00186394	2.07302	0.568731	0.403338	-0.165393	17	19177387	F	II	EPN2	5'UTR	opensea	5'UTR-opensea		NA	TRUE				cg09981841
-0.171887	0.608046	-4.62153	7.45208e-06	0.00186631	2.07103	0.656549	0.481736	-0.174814	17	7193812	F	II	YBX2	Body	island	Body-island	chr17:7193597-7193813	NA	NA		rs78647353		cg14765834
-0.171878	0.453116	-4.62142	7.45565e-06	0.00186631	2.07057	0.503346	0.32231	-0.181035	20	61146941	F	II	C20orf166	TSS1500	shore	TSS1500-shore	chr20:61147457-61147787	NA	NA				cg12654032
-0.171782	0.259495	-4.62097	7.46996e-06	0.00186871	2.06872	0.299061	0.156459	-0.142602	17	76268981	R	II		IGR	opensea	IGR-opensea		TRUE	NA				cg10926330
-0.17178	0.642325	-4.61995	7.5028e-06	0.00187573	2.06449	0.681259	0.540932	-0.140327	2	47008202	R	II		IGR	opensea	IGR-opensea		NA	TRUE				cg01205087
-0.171732	0.237822	4.61957	7.51495e-06	0.00187748	2.06294	0.191348	0.358845	0.167497	5	138729245	R	II	LOC389333	1stExon	island	1stExon-island	chr5:138727710-138730911	NA	NA				cg05449136
-0.171703	0.592896	-4.61944	7.51934e-06	0.00187748	2.06237	0.644551	0.458378	-0.186173	6	109750590	R	II	PPIL6	Body	opensea	Body-opensea		NA	TRUE				cg21527370
-0.171632	0.797634	-4.61908	7.53077e-06	0.00187914	2.06091	0.819642	0.740322	-0.0793202	3	134056973	F	II		IGR	opensea	IGR-opensea		NA	TRUE		rs73861392		cg26126690
-0.171629	0.443761	-4.61879	7.54021e-06	0.0018803	2.0597	0.494823	0.310787	-0.184036	1	1117473	R	II	TTLL10	Body	shore	Body-shore	chr1:1115574-1116006	NA	NA				cg14008593
-0.171618	0.807517	-4.61712	7.59443e-06	0.00189009	2.0528	0.84043	0.721809	-0.118621	19	8390059	F	II	KANK3	Body	shelf	Body-shelf	chr19:8386082-8386972	NA	NA				cg16873271
-0.171569	0.877116	-4.6171	7.59484e-06	0.00189009	2.05275	0.903162	0.809288	-0.0938735	11	377442	F	I	B4GALNT4	Body	shore	Body-shore	chr11:379295-380768	NA	NA				cg16358080
-0.171559	0.688483	-4.617	7.59814e-06	0.00189009	2.05233	0.732278	0.574434	-0.157844	4	11369349	R	II	MIR572	TSS1500	shore	TSS1500-shore	chr4:11370229-11370886	NA	NA				cg04203702
-0.171558	0.870122	-4.61693	7.60044e-06	0.00189009	2.05204	0.886705	0.826936	-0.0597686	16	85665049	F	II	KIAA0182	5'UTR	shore	5'UTR-shore	chr16:85666621-85667149	NA	NA				cg09875326
-0.171508	0.732523	-4.61684	7.60351e-06	0.00189009	2.05165	0.765985	0.645381	-0.120604	5	10559850	R	II		IGR	shelf	IGR-shelf	chr5:10562816-10565680	NA	NA				cg15815403
-0.171493	0.42553	-4.61642	7.61721e-06	0.0018923	2.04992	0.486319	0.267225	-0.219095	8	144631915	R	I		IGR	island	IGR-island	chr8:144631767-144631971	NA	NA				cg10438391
-0.171489	0.696957	-4.61566	7.64208e-06	0.00189728	2.04678	0.72585	0.621716	-0.104134	19	48970082	F	II		IGR	shelf	IGR-shelf	chr19:48972225-48973157	TRUE	NA				cg00347746
-0.171478	0.449625	-4.61544	7.64911e-06	0.00189783	2.04589	0.502089	0.312998	-0.189092	17	76565037	F	I	DNAH17	Body	opensea	Body-opensea		NA	NA				cg22608646
-0.171453	0.852048	-4.61514	7.659e-06	0.00189849	2.04464	0.87185	0.800481	-0.0713687	2	131150882	R	II		IGR	shore	IGR-shore	chr2:131148591-131149416	NA	NA				cg22641058
-0.171417	0.187907	-4.61493	7.6659e-06	0.00189849	2.04378	0.218072	0.109351	-0.108721	14	68036318	F	II	PLEKHH1	Body	shelf	Body-shelf	chr14:68038798-68039013	NA	NA				cg01095658
-0.17141	0.382959	-4.61458	7.67748e-06	0.00189849	2.04232	0.423776	0.276667	-0.147109	10	50321116	R	II	C10orf72	Body	shelf	Body-shelf	chr10:50323184-50323735	NA	TRUE				cg07260003
-0.171392	0.51444	-4.61457	7.67769e-06	0.00189849	2.0423	0.559025	0.398332	-0.160693	22	44588350	R	II	PARVG	Body	opensea	Body-opensea		TRUE	NA				cg18659081
-0.17139	0.527943	-4.61451	7.67985e-06	0.00189849	2.04203	0.590329	0.36548	-0.224849	6	32049196	F	I	TNXB	Body	shelf	Body-shelf	chr6:32046815-32047094	TRUE	TRUE		rs55800491		cg13199127
-0.17139	0.94354	-4.61448	7.68074e-06	0.00189849	2.04191	0.968921	0.877441	-0.0914805	11	112370538	R	I		IGR	opensea	IGR-opensea		NA	TRUE				cg24902250
-0.171369	0.534007	-4.61401	7.69617e-06	0.0018991	2.03998	0.591304	0.384797	-0.206507	7	133538683	F	II	EXOC4	Body	opensea	Body-opensea		TRUE	TRUE				cg25467879
-0.171369	0.582064	-4.61399	7.69682e-06	0.0018991	2.0399	0.62909	0.4596	-0.16949	22	43507609	F	II	BIK	5'UTR	island	5'UTR-island	chr22:43506500-43507610	NA	NA				cg13934236
-0.171362	0.777885	-4.61396	7.69769e-06	0.0018991	2.03979	0.810647	0.692569	-0.118078	10	80588786	R	II		IGR	opensea	IGR-opensea		NA	NA				cg08421587
-0.171356	0.779225	-4.61369	7.70672e-06	0.00190013	2.03866	0.813535	0.689878	-0.123658	15	63050577	R	II	TLN2	Body	opensea	Body-opensea		TRUE	TRUE				cg13634681
-0.171337	0.198452	-4.61341	7.71588e-06	0.0019012	2.03752	0.22635	0.125801	-0.100549	14	105155145	F	II	INF2	TSS1500	shore	TSS1500-shore	chr14:105155520-105156573	NA	NA				cg05873568
-0.171277	0.861271	-4.61308	7.72676e-06	0.00190224	2.03616	0.8891	0.788799	-0.100301	4	16609513	R	II	LDB2	Body	opensea	Body-opensea		NA	TRUE				cg04297406
-0.17123	0.672524	-4.61299	7.72979e-06	0.00190224	2.03578	0.707495	0.581451	-0.126044	19	15391124	F	II	BRD4	1stExon	opensea	1stExon-opensea		NA	TRUE				cg02533173
-0.171198	0.556595	-4.61164	7.77458e-06	0.00191123	2.03022	0.621533	0.387488	-0.234044	17	954410	F	II	ABR	Body	shelf	Body-shelf	chr17:951746-952265	NA	NA				cg01642895
-0.171163	0.818638	-4.6116	7.77603e-06	0.00191123	2.03004	0.843129	0.754859	-0.0882706	14	106598038	F	II		IGR	opensea	IGR-opensea		NA	NA		rs10438255		cg13982546
-0.171162	0.68758	-4.61135	7.78424e-06	0.00191206	2.02902	0.740645	0.54939	-0.191256	10	77468337	F	II		IGR	opensea	IGR-opensea		NA	TRUE			rs79344486	cg02571436
-0.171148	0.630619	-4.61076	7.80382e-06	0.00191567	2.0266	0.683765	0.492217	-0.191548	11	1107908	R	II		IGR	island	IGR-island	chr11:1107802-1108041	NA	NA				cg12306296
-0.171125	0.522908	-4.6104	7.81603e-06	0.00191691	2.02509	0.565146	0.412914	-0.152232	11	72292402	R	II	PDE2A	Body	shelf	Body-shelf	chr11:72295167-72295875	NA	NA				cg18776207
-0.171113	0.796133	-4.61007	7.8272e-06	0.00191691	2.02372	0.83223	0.702131	-0.130099	1	77836400	F	II	AK5	Body	opensea	Body-opensea		NA	TRUE		rs74090495		cg15505642
-0.171107	0.877733	-4.61002	7.82856e-06	0.00191691	2.02355	0.891962	0.840677	-0.0512854	1	153600865	F	II	S100A13	TSS1500	opensea	TSS1500-opensea		TRUE	TRUE				cg20847746
-0.171064	0.262506	-4.60988	7.83325e-06	0.00191691	2.02297	0.293666	0.18136	-0.112306	3	52260349	R	II	TLR9	TSS200	opensea	TSS200-opensea		NA	NA			rs36205003	cg01395047
-0.170967	0.611484	-4.60988	7.83326e-06	0.00191691	2.02297	0.652816	0.503849	-0.148967	3	14320523	R	II		IGR	opensea	IGR-opensea		NA	TRUE				cg18556976
-0.170913	0.780745	-4.60932	7.85204e-06	0.00192031	2.02067	0.812205	0.698817	-0.113387	3	14502277	F	II	SLC6A6	Body	opensea	Body-opensea		TRUE	TRUE		rs73031810	rs76301390	cg15155209
-0.170885	0.238714	-4.60897	7.86392e-06	0.00192159	2.01921	0.27359	0.147892	-0.125698	5	1113320	F	II	SLC12A7	TSS1500	shore	TSS1500-shore	chr5:1111396-1112388	NA	NA		rs73731172		cg02739870
-0.170856	0.580468	-4.60875	7.8714e-06	0.00192159	2.01829	0.629232	0.453479	-0.175753	19	3811161	R	I	ZFR2	Body	island	Body-island	chr19:3810778-3811195	NA	NA		rs11671413		cg24000650
-0.170812	0.534226	-4.60873	7.87192e-06	0.00192159	2.01823	0.588012	0.394157	-0.193855	3	56858039	F	II	ARHGEF3	Body	opensea	Body-opensea		NA	TRUE				cg26311262
-0.170806	0.351981	-4.60802	7.89589e-06	0.00192624	2.0153	0.41431	0.189668	-0.224641	11	331092	R	II		IGR	island	IGR-island	chr11:330785-331110	NA	NA				cg14957089
-0.170793	0.922475	-4.60739	7.91721e-06	0.00193025	2.0127	0.935521	0.888502	-0.0470186	6	43997388	F	II		IGR	opensea	IGR-opensea		NA	TRUE				cg02598430
-0.170787	0.33631	-4.60723	7.92279e-06	0.00193041	2.01203	0.387328	0.203452	-0.183875	10	65472123	R	II		IGR	opensea	IGR-opensea		TRUE	TRUE				cg25491558
-0.170763	0.948929	-4.60701	7.93004e-06	0.00193098	2.01115	0.958251	0.92465	-0.0336014	8	140989643	F	I	TRAPPC9	Body	opensea	Body-opensea		NA	NA				cg20027456
-0.170757	0.867103	-4.60634	7.95305e-06	0.00193539	2.00835	0.89334	0.798779	-0.0945603	8	21908746	F	II		IGR	shelf	IGR-shelf	chr8:21905461-21905757	NA	TRUE				cg20794351
-0.170719	0.478946	-4.60571	7.97447e-06	0.00193892	2.00576	0.515751	0.383099	-0.132652	1	51986254	R	II	EPS15	TSS1500	shore	TSS1500-shore	chr1:51984547-51985216	NA	NA				cg01970336
-0.170709	0.359415	-4.60562	7.97743e-06	0.00193892	2.00541	0.401	0.251119	-0.149881	17	6983401	R	II	CLEC10A	1stExon	opensea	1stExon-opensea		NA	NA				cg16876461
-0.170643	0.572071	-4.60516	7.99316e-06	0.00194065	2.00351	0.633978	0.410856	-0.223122	7	140174476	R	II	MKRN1	Body	shelf	Body-shelf	chr7:140178289-140179467	NA	NA				cg19494591
-0.170627	0.839796	-4.60512	7.99444e-06	0.00194065	2.00335	0.861906	0.782217	-0.0796892	6	42145539	R	II	GUCA1A	Body	shore	Body-shore	chr6:42145847-42146053	NA	TRUE				cg06049111
-0.170615	0.802009	-4.60448	8.01637e-06	0.00194478	2.00072	0.84247	0.696644	-0.145826	19	4099405	R	I	MAP2K2	Body	shore	Body-shore	chr19:4101029-4101515	TRUE	NA				cg18156417
-0.170582	0.736536	-4.60343	8.05244e-06	0.00195232	1.99639	0.763506	0.666302	-0.097204	16	66934539	R	II		IGR	opensea	IGR-opensea		NA	TRUE				cg02839593
-0.170575	0.400809	4.60259	8.08156e-06	0.00195818	1.99292	0.341306	0.555767	0.214461	5	138729919	R	II	LOC389333	1stExon	island	1stExon-island	chr5:138727710-138730911	NA	NA				cg08720517
-0.170536	0.91543	-4.60241	8.08767e-06	0.00195845	1.99219	0.933722	0.867794	-0.0659281	2	43555466	R	II	THADA	Body	opensea	Body-opensea		NA	TRUE				cg19211851
-0.170535	0.644256	-4.60182	8.10809e-06	0.00196125	1.98976	0.662653	0.596347	-0.0663064	1	1464803	R	II	ATAD3A	Body	island	Body-island	chr1:1464508-1464806	TRUE	NA				cg20675251
-0.170455	0.301088	-4.60179	8.1092e-06	0.00196125	1.98963	0.333994	0.215393	-0.118602	11	71276654	R	II	KRTAP5-10	1stExon	opensea	1stExon-opensea		NA	NA				cg01824063
-0.170455	0.80692	-4.60138	8.12334e-06	0.0019634	1.98795	0.829256	0.748753	-0.0805035	3	194801513	R	II	C3orf21	Body	opensea	Body-opensea		NA	TRUE				cg02650080
-0.170437	0.783385	-4.60124	8.12809e-06	0.0019634	1.98739	0.808599	0.717724	-0.0908756	1	16821502	R	II		IGR	shelf	IGR-shelf	chr1:16825138-16826377	NA	NA			rs4661365	cg07955741
-0.170436	0.788643	-4.60094	8.1385e-06	0.00196471	1.98615	0.806212	0.74289	-0.0633216	19	45445521	F	II	APOC4	5'UTR	opensea	5'UTR-opensea		NA	NA				cg27353824
-0.170416	0.755205	-4.60065	8.14879e-06	0.00196544	1.98494	0.788697	0.667984	-0.120713	4	3462498	F	II		IGR	shelf	IGR-shelf	chr4:3464799-3465440	NA	NA		rs73079073		cg24341657
-0.170415	0.383421	-4.60057	8.1515e-06	0.00196544	1.98462	0.425369	0.274181	-0.151188	7	139779027	F	I		IGR	opensea	IGR-opensea		TRUE	TRUE				cg12347757
-0.170406	0.720066	-4.6004	8.15749e-06	0.00196568	1.98391	0.775189	0.576516	-0.198673	5	79070077	R	II	CMYA5	Body	opensea	Body-opensea		NA	TRUE				cg07209550
-0.170384	0.418384	-4.59936	8.19387e-06	0.00197323	1.97962	0.458257	0.314548	-0.143709	8	11617293	R	II	GATA4	3'UTR	opensea	3'UTR-opensea		NA	NA				cg24387126
-0.170382	0.522896	-4.59904	8.20513e-06	0.00197474	1.9783	0.56841	0.404369	-0.164041	13	31309032	R	II	ALOX5AP	TSS1500	opensea	TSS1500-opensea		NA	NA				cg21054703
-0.170341	0.131008	-4.59879	8.21383e-06	0.00197546	1.97728	0.136644	0.11633	-0.0203132	17	16439350	R	II		IGR	island	IGR-island	chr17:16438832-16439446	NA	NA				cg05266345
-0.170316	0.858754	-4.59866	8.21821e-06	0.00197546	1.97677	0.872064	0.824093	-0.0479707	9	116061416	F	II	RNF183	TSS200	opensea	TSS200-opensea		NA	NA				cg21436938
-0.170307	0.303071	-4.59748	8.25985e-06	0.00198426	1.9719	0.348385	0.185065	-0.163321	7	150549370	R	II	ABP1	TSS1500	opensea	TSS1500-opensea		NA	NA				cg07897701
-0.170283	0.482875	-4.59695	8.27851e-06	0.00198682	1.96973	0.541208	0.330967	-0.210241	3	25483002	R	II	RARB	5'UTR	opensea	5'UTR-opensea		NA	NA				cg06705767
-0.170212	0.357453	-4.59689	8.2806e-06	0.00198682	1.96948	0.411349	0.217098	-0.194251	2	242483467	F	II		IGR	shore	IGR-shore	chr2:242480444-242481818	TRUE	NA				cg06469726
-0.170202	0.8007	-4.59594	8.31434e-06	0.0019937	1.96557	0.848091	0.677286	-0.170806	16	85262920	R	I		IGR	opensea	IGR-opensea		NA	NA				cg00950706
-0.170191	0.494411	-4.59579	8.31971e-06	0.00199377	1.96494	0.545674	0.360914	-0.184761	7	2773072	F	II	GNA12	Body	shore	Body-shore	chr7:2774444-2774655	TRUE	NA				cg16569650
-0.170172	0.792768	-4.59485	8.35306e-06	0.00200054	1.96109	0.813637	0.738421	-0.0752158	1	53543138	R	II	PODN	Body	shore	Body-shore	chr1:53544104-53544683	NA	NA				cg02562544
-0.170161	0.782183	-4.59467	8.35942e-06	0.00200085	1.96036	0.806459	0.718964	-0.0874953	20	1753952	F	II		IGR	shelf	IGR-shelf	chr20:1757779-1758134	NA	NA		rs6034719		cg08277899
-0.170131	0.315922	-4.59431	8.37227e-06	0.0020027	1.95888	0.364294	0.189954	-0.17434	1	117368140	R	II		IGR	opensea	IGR-opensea		NA	TRUE				cg25744552
-0.170126	0.598335	-4.59355	8.39948e-06	0.00200581	1.95576	0.648356	0.468073	-0.180283	17	6358415	R	II	PITPNM3	3'UTR	island	3'UTR-island	chr17:6358414-6358955	NA	NA				cg26799250
-0.170064	0.674191	-4.59353	8.40014e-06	0.00200581	1.95568	0.70769	0.586952	-0.120738	1	154966068	R	II	LENEP	1stExon	opensea	1stExon-opensea		NA	TRUE				cg23154272
-0.170048	0.91148	-4.59352	8.40056e-06	0.00200581	1.95563	0.92854	0.867053	-0.0614863	17	42346923	F	II	SLC4A1	TSS1500	opensea	TSS1500-opensea		NA	NA				cg16464328
-0.170028	0.477739	-4.59288	8.42378e-06	0.00201014	1.95297	0.544294	0.304419	-0.239875	1	9498583	R	II		IGR	opensea	IGR-opensea		TRUE	TRUE				cg07322117
-0.170021	0.650838	-4.59238	8.44156e-06	0.00201202	1.95094	0.692599	0.542087	-0.150512	6	170199865	F	II	C6orf208	Body	opensea	Body-opensea		NA	NA				cg19450119
-0.16998	0.400436	-4.59237	8.44192e-06	0.00201202	1.9509	0.452165	0.265724	-0.186441	10	5817943	R	I	GDI2	Body	opensea	Body-opensea		NA	TRUE				cg05587400
-0.16994	0.806426	-4.59207	8.45262e-06	0.00201335	1.94968	0.815095	0.78385	-0.0312452	2	234600147	F	II	UGT1A10	Body	opensea	Body-opensea		NA	NA			rs45594938	cg14121772
-0.169937	0.323876	-4.59193	8.45791e-06	0.00201339	1.94908	0.361972	0.224668	-0.137304	7	139172610	R	II		IGR	shelf	IGR-shelf	chr7:139167480-139168712	NA	NA				cg09848074
-0.169915	0.846855	-4.5913	8.48059e-06	0.00201757	1.9465	0.866117	0.796695	-0.0694212	2	8711256	F	II		IGR	opensea	IGR-opensea		NA	NA				cg03774648
-0.169901	0.765922	-4.59068	8.50301e-06	0.00201967	1.94396	0.800742	0.675245	-0.125497	6	29589415	R	II	GABBR1	Body	opensea	Body-opensea		NA	NA				cg17742099
-0.169897	0.889673	-4.59064	8.50446e-06	0.00201967	1.94379	0.903346	0.854064	-0.0492819	5	1113624	R	II	SLC12A7	TSS1500	shore	TSS1500-shore	chr5:1111396-1112388	NA	NA				cg15083845
-0.169886	0.192923	4.59063	8.50481e-06	0.00201967	1.94375	0.141909	0.325773	0.183864	4	468201	R	II	ABCA11P	TSS1500	shore	TSS1500-shore	chr4:467471-467839	NA	NA				cg16937333
-0.16988	0.773042	-4.58992	8.53062e-06	0.00202457	1.94084	0.808921	0.679609	-0.129312	9	139591234	F	II		IGR	shore	IGR-shore	chr9:139589028-139589256	NA	NA				cg13593530
-0.169806	0.469549	-4.5895	8.54612e-06	0.00202703	1.93909	0.528224	0.316751	-0.211473	14	93765993	R	II	BTBD7	5'UTR	opensea	5'UTR-opensea		NA	TRUE				cg04348689
-0.169795	0.493845	-4.58897	8.56519e-06	0.00203033	1.93694	0.538965	0.376346	-0.162618	19	10415557	R	II	ZGLP1	3'UTR	opensea	3'UTR-opensea		NA	TRUE				cg18745507
-0.169789	0.511432	-4.58854	8.58112e-06	0.00203232	1.93515	0.559578	0.386052	-0.173526	13	113707517	F	II	MCF2L	Body	shore	Body-shore	chr13:113705500-113705778	NA	NA				cg21942572
-0.169739	0.62526	-4.58846	8.58392e-06	0.00203232	1.93484	0.657543	0.541189	-0.116354	14	105360327	F	II	KIAA0284	Body	shore	Body-shore	chr14:105359835-105360153	NA	NA		rs6576062		cg25073967
-0.169682	0.444651	-4.58812	8.59641e-06	0.00203405	1.93344	0.498385	0.304718	-0.193667	19	18475669	R	II	PGPEP1	3'UTR	opensea	3'UTR-opensea		TRUE	TRUE				cg08900409
-0.16966	0.784237	-4.58762	8.61479e-06	0.00203717	1.93138	0.822438	0.684756	-0.137682	19	19657416	F	I	CILP2	3'UTR	shore	3'UTR-shore	chr19:19654767-19656818	NA	NA				cg03186620
-0.169659	0.574184	-4.58689	8.64175e-06	0.00204232	1.92837	0.610896	0.478578	-0.132319	15	40545794	R	II	PAK6	5'UTR	shore	5'UTR-shore	chr15:40544352-40545512	TRUE	NA				cg26314750
-0.16962	0.898094	-4.58634	8.66203e-06	0.00204588	1.92612	0.919095	0.843401	-0.0756944	2	242784088	F	I		IGR	shore	IGR-shore	chr2:242785911-242786616	NA	NA				cg25372407
-0.169589	0.419434	-4.58489	8.71556e-06	0.00205729	1.92018	0.473992	0.277357	-0.196635	11	118476517	F	II	PHLDB1	TSS1500	shore	TSS1500-shore	chr11:118478235-118481896	TRUE	TRUE				cg26925644
-0.169567	0.782711	-4.58447	8.73117e-06	0.00205974	1.91846	0.814127	0.700898	-0.113229	1	183891565	F	II	RGL1	Body	opensea	Body-opensea		NA	NA		rs74627981		cg09684066
-0.16952	0.805448	-4.58369	8.76038e-06	0.00206447	1.91525	0.84503	0.702371	-0.142659	4	102097226	R	II	PPP3CA	Body	opensea	Body-opensea		NA	TRUE				cg09444818
-0.16951	0.60592	-4.58365	8.76174e-06	0.00206447	1.9151	0.663377	0.456293	-0.207085	9	137675723	R	I	COL5A1	Body	opensea	Body-opensea		NA	NA				cg13756251
-0.16949	0.718239	-4.58345	8.76942e-06	0.00206505	1.91425	0.773266	0.574938	-0.198329	9	137122886	R	I		IGR	opensea	IGR-opensea		NA	NA				cg13613044
-0.169489	0.813022	-4.58309	8.78277e-06	0.00206611	1.91279	0.865024	0.677599	-0.187426	11	971902	R	I	AP2A2	Body	shelf	Body-shelf	chr11:975211-975776	NA	NA				cg20229025
-0.169424	0.307256	-4.58304	8.78446e-06	0.00206611	1.9126	0.3409	0.21964	-0.12126	9	139527675	F	II		IGR	island	IGR-island	chr9:139526900-139527676	NA	NA		rs10870104		cg04922188
-0.16941	0.442555	-4.58281	8.79342e-06	0.00206699	1.91162	0.494614	0.306986	-0.187627	17	47296970	R	II	ABI3	Body	island	Body-island	chr17:47296969-47297314	TRUE	NA			rs2233371	cg24521869
-0.169333	0.719703	-4.58175	8.83311e-06	0.00207323	1.90728	0.762344	0.60866	-0.153684	1	114430031	F	II	BCL2L15	1stExon	opensea	1stExon-opensea		NA	NA				cg24550026
-0.169296	0.386751	-4.58172	8.83406e-06	0.00207323	1.90718	0.43035	0.273211	-0.157139	14	105147537	F	I		IGR	shelf	IGR-shelf	chr14:105144247-105144503	NA	NA	low-CpG:104218487-104218845			cg26256521
-0.169276	0.722097	-4.58168	8.83581e-06	0.00207323	1.90699	0.76752	0.603807	-0.163713	5	131396250	R	II	IL3	TSS200	opensea	TSS200-opensea		NA	NA				cg16545743
-0.169264	0.711187	-4.58132	8.84926e-06	0.00207408	1.90553	0.780965	0.529473	-0.251491	13	47472330	F	I	HTR2A	TSS1500	opensea	TSS1500-opensea		NA	NA				cg24118521
-0.169263	0.553202	-4.5813	8.84999e-06	0.00207408	1.90545	0.600275	0.430615	-0.16966	10	105846002	R	II	COL17A1	TSS1500	opensea	TSS1500-opensea		NA	NA				cg13553455
-0.169229	0.449168	-4.58058	8.87728e-06	0.0020792	1.90248	0.517962	0.270016	-0.247945	17	46657504	R	II	MIR10A	TSS200	shore	TSS200-shore	chr17:46658948-46660003	NA	NA				cg15649236
-0.169212	0.910169	-4.58044	8.88241e-06	0.0020792	1.90193	0.942776	0.825253	-0.117523	20	43935551	R	I	RBPJL	1stExon	island	1stExon-island	chr20:43935199-43935633	TRUE	NA				cg22809920
-0.169192	0.699255	-4.58023	8.89037e-06	0.00207983	1.90106	0.712	0.666063	-0.0459376	19	45445491	F	II	APOC4	TSS200	opensea	TSS200-opensea		NA	NA		rs76214972		cg02912790
-0.169185	0.197116	-4.57926	8.92729e-06	0.00208722	1.89707	0.23598	0.0959083	-0.140072	7	139932132	R	II		IGR	shore	IGR-shore	chr7:139930065-139930356	NA	NA				cg09316347
-0.169159	0.376921	-4.5787	8.94868e-06	0.00209098	1.89477	0.41724	0.271922	-0.145319	18	3067532	F	II	MYOM1	Body	island	Body-island	chr18:3067297-3067533	NA	TRUE		rs76329422	rs35727921	cg00522579
-0.169139	0.68783	-4.5784	8.95995e-06	0.00209237	1.89356	0.70259	0.649394	-0.0531957	22	24641654	F	II	GGT5	TSS1500	opensea	TSS1500-opensea		NA	NA		rs74808586		cg15448245
-0.169118	0.390963	-4.57812	8.97083e-06	0.00209367	1.89239	0.451341	0.233727	-0.217614	13	49867061	F	II	CDADC1	3'UTR	opensea	3'UTR-opensea		NA	TRUE				cg09200921
-0.169005	0.856429	-4.57788	8.97973e-06	0.0020945	1.89144	0.901979	0.737808	-0.164171	1	2996949	R	I	PRDM16	Body	shore	Body-shore	chr1:2997272-2997473	NA	NA				cg22506548
-0.16893	0.483717	-4.57755	8.99253e-06	0.00209625	1.89006	0.530283	0.362451	-0.167832	5	177944298	F	II	COL23A1	Body	shore	Body-shore	chr5:177945808-177946121	NA	NA				cg07427642
-0.168928	0.833423	-4.57691	9.01714e-06	0.00210074	1.88743	0.854892	0.777514	-0.0773778	9	37905779	R	II	MCART1	TSS1500	shore	TSS1500-shore	chr9:37903630-37904475	NA	NA				cg13752885
-0.168895	0.698782	-4.57671	9.02474e-06	0.00210119	1.88662	0.743176	0.583173	-0.160003	6	30120915	F	II	TRIM10	3'UTR	opensea	3'UTR-opensea		NA	NA		rs9261532		cg08060195
-0.168881	0.800427	-4.57658	9.02977e-06	0.00210119	1.88609	0.82367	0.739897	-0.0837726	1	168091000	R	II	GPR161	5'UTR	opensea	5'UTR-opensea		TRUE	TRUE				cg20284239
-0.168877	0.839641	-4.57628	9.0414e-06	0.00210157	1.88485	0.874496	0.748873	-0.125623	7	613118	F	II	PRKAR1B	Body	island	Body-island	chr7:612540-613739	NA	NA				cg07847664
-0.168847	0.54605	-4.57626	9.04208e-06	0.00210157	1.88477	0.608699	0.3829	-0.225799	20	62679255	R	II	SOX18	3'UTR	shore	3'UTR-shore	chr20:62679424-62680883	NA	NA				cg01355392
-0.168834	0.336842	-4.57338	9.15352e-06	0.00212621	1.87298	0.376573	0.233376	-0.143197	18	24283375	R	II	LOC728606	Body	opensea	Body-opensea		NA	NA				cg02137495
-0.168828	0.529911	-4.57297	9.1695e-06	0.00212867	1.8713	0.580948	0.397003	-0.183946	7	41732237	F	II	INHBA	Body	opensea	Body-opensea		NA	NA				cg01412469
-0.168799	0.741015	-4.57243	9.19067e-06	0.00213232	1.86908	0.783878	0.629393	-0.154485	15	77155635	F	II	SCAPER	TSS1500	opensea	TSS1500-opensea		NA	NA				cg05895507
-0.168793	0.844527	-4.57206	9.20497e-06	0.00213438	1.86759	0.858817	0.807314	-0.0515027	7	73719672	R	II	CLIP2	5'UTR	shore	5'UTR-shore	chr7:73720746-73720988	NA	NA				cg03188346
-0.168775	0.885566	-4.57056	9.26403e-06	0.00214681	1.86143	0.898651	0.851489	-0.0471615	12	57600444	R	I	LRP1	Body	shelf	Body-shelf	chr12:57596968-57597309	NA	NA				cg15389589
-0.168766	0.753663	-4.57023	9.27705e-06	0.00214856	1.86008	0.782201	0.679345	-0.102857	12	133055011	F	II		IGR	shore	IGR-shore	chr12:133056769-133057105	TRUE	NA		rs72387433	rs11147166	cg24798826
-0.168672	0.332664	-4.57002	9.28511e-06	0.00214916	1.85924	0.378681	0.212828	-0.165853	7	157620849	R	II	PTPRN2	Body	shore	Body-shore	chr7:157618856-157619302	NA	NA				cg05135176
-0.168665	0.254589	-4.56902	9.32489e-06	0.0021571	1.85513	0.290769	0.160371	-0.130399	12	99525864	F	II	ANKS1B	Body	opensea	Body-opensea		NA	TRUE				cg03309328
-0.168665	0.797677	-4.56846	9.34706e-06	0.00215986	1.85284	0.841163	0.684435	-0.156728	11	70416269	R	II	SHANK2	Body	opensea	Body-opensea		NA	NA				cg24036292
-0.168657	0.704088	-4.56844	9.34781e-06	0.00215986	1.85276	0.763349	0.549763	-0.213586	17	3704494	R	I	ITGAE	1stExon	opensea	1stExon-opensea		NA	NA	low-CpG:3651209-3651247	rs3809805		cg17074014
-0.168651	0.733135	-4.56731	9.39305e-06	0.00216904	1.84812	0.763724	0.653476	-0.110248	2	121846490	F	II		IGR	opensea	IGR-opensea		NA	TRUE				cg05096637
-0.168617	0.787191	-4.56689	9.40974e-06	0.00217162	1.84641	0.81095	0.725319	-0.0856314	11	1781557	R	II	HCCA2	Body	shelf	Body-shelf	chr11:1784805-1785553	TRUE	NA				cg00509007
-0.168611	0.811173	-4.5666	9.42112e-06	0.00217297	1.84524	0.844912	0.723313	-0.121599	7	612876	R	II	PRKAR1B	Body	island	Body-island	chr7:612540-613739	NA	TRUE				cg05060486
-0.168606	0.689908	-4.56565	9.45929e-06	0.00217903	1.84135	0.744355	0.54812	-0.196235	19	33624542	F	II	WDR88	Body	shore	Body-shore	chr19:33625467-33625805	NA	TRUE				cg17526175
-0.168565	0.514867	-4.56554	9.46379e-06	0.00217903	1.84089	0.576176	0.355209	-0.220967	17	46673442	F	II	LOC404266	Body	shore	Body-shore	chr17:46673532-46674181	NA	NA				cg07676709
-0.168536	0.457323	-4.56541	9.46908e-06	0.00217903	1.84036	0.526022	0.278419	-0.247604	20	62433998	F	I	ZBTB46	5'UTR	island	5'UTR-island	chr20:62433937-62434203	NA	NA				cg01548777
-0.168446	0.497915	-4.56531	9.47317e-06	0.00217903	1.83994	0.544844	0.375705	-0.169139	1	169074608	F	II	ATP1B1	TSS1500	shore	TSS1500-shore	chr1:169074766-169076411	NA	NA				cg07136905
-0.168441	0.387277	-4.56526	9.47512e-06	0.00217903	1.83974	0.431659	0.271701	-0.159958	1	9376039	F	II	SPSB1	5'UTR	opensea	5'UTR-opensea		TRUE	NA				cg17489312
-0.168412	0.895944	-4.56422	9.51712e-06	0.00218741	1.83548	0.913923	0.849122	-0.064801	16	75520165	R	II	CHST6	5'UTR	opensea	5'UTR-opensea		NA	TRUE				cg07867517
-0.168412	0.806808	-4.56373	9.53672e-06	0.00219064	1.8335	0.84039	0.719354	-0.121037	13	37202570	F	II		IGR	opensea	IGR-opensea		NA	TRUE				cg06796885
-0.168334	0.296238	-4.56354	9.54446e-06	0.00219072	1.83272	0.348519	0.160089	-0.18843	11	34672025	F	II	EHF	Body	opensea	Body-opensea		NA	NA				cg19460095
-0.168328	0.605683	-4.56345	9.54824e-06	0.00219072	1.83234	0.655665	0.47552	-0.180145	22	50472807	F	I	TTLL8	Body	shelf	Body-shelf	chr22:50468454-50469353	NA	NA		rs76786083		cg23023844
-0.168267	0.698584	-4.56325	9.55654e-06	0.00219135	1.83151	0.764137	0.527874	-0.236262	22	46459327	R	II		IGR	shore	IGR-shore	chr22:46457095-46458028	NA	NA				cg16366355
-0.168266	0.56981	-4.56309	9.56293e-06	0.00219154	1.83086	0.601085	0.488367	-0.112718	7	1063891	F	II	C7orf50	Body	shore	Body-shore	chr7:1062496-1062966	NA	NA				cg02022181
-0.168251	0.538772	-4.56283	9.57345e-06	0.00219267	1.8298	0.566916	0.465479	-0.101437	22	20502597	R	II		IGR	shore	IGR-shore	chr22:20503820-20504267	TRUE	NA				cg07195195
-0.168233	0.819174	-4.56216	9.60051e-06	0.00219759	1.82709	0.834264	0.779877	-0.054387	11	1524715	F	II	HCCA2	Body	opensea	Body-opensea		NA	TRUE				cg25918267
-0.168214	0.527657	-4.56202	9.6063e-06	0.00219764	1.82651	0.594004	0.35488	-0.239124	8	118662568	R	II		IGR	opensea	IGR-opensea		NA	TRUE		rs1508569		cg09430518
-0.168166	0.900334	-4.56181	9.61485e-06	0.00219782	1.82565	0.92277	0.841906	-0.0808643	11	65560763	R	II	OVOL1	Body	opensea	Body-opensea		TRUE	NA				cg01097872
-0.168146	0.647449	-4.56173	9.6183e-06	0.00219782	1.82531	0.707163	0.491944	-0.215219	20	44838981	F	I	CDH22	Body	island	Body-island	chr20:44838887-44839204	NA	NA				cg07296387
-0.168143	0.423817	-4.56059	9.66511e-06	0.00220469	1.82063	0.46588	0.314278	-0.151602	12	123431865	F	I	ABCB9	Body	opensea	Body-opensea		NA	NA		rs73408862		cg04772575
-0.168134	0.323608	-4.5605	9.66862e-06	0.00220469	1.82028	0.355474	0.240622	-0.114852	12	131553741	F	II	GPR133	Body	shore	Body-shore	chr12:131554750-131555169	TRUE	NA		rs1882198		cg18648932
-0.16811	0.85758	-4.5604	9.67268e-06	0.00220469	1.81988	0.873263	0.81674	-0.0565225	4	53575888	F	II		IGR	shelf	IGR-shelf	chr4:53578358-53579238	NA	NA				cg00593689
-0.168014	0.846796	-4.56027	9.67788e-06	0.00220469	1.81936	0.862458	0.806009	-0.0564494	8	120608844	F	II	ENPP2	Body	opensea	Body-opensea		NA	TRUE				cg20162626
-0.168007	0.235703	-4.56026	9.67828e-06	0.00220469	1.81932	0.288241	0.0988854	-0.189355	7	4911051	F	I	RADIL	Body	opensea	Body-opensea		NA	NA		rs10270741		cg04105416
-0.167916	0.46546	-4.55993	9.69222e-06	0.00220469	1.81794	0.515142	0.336079	-0.179064	3	42451986	F	II	LYZL4	1stExon	opensea	1stExon-opensea		NA	NA				cg25867632
-0.167882	0.749038	-4.55992	9.69257e-06	0.00220469	1.8179	0.778581	0.672103	-0.106478	5	16667384	R	I	MYO10	Body	opensea	Body-opensea		NA	TRUE				cg20763327
-0.167859	0.452011	-4.5599	9.69322e-06	0.00220469	1.81784	0.492378	0.346888	-0.145491	7	41919892	F	II		IGR	opensea	IGR-opensea		NA	TRUE				cg02420480
-0.167832	0.843867	-4.55963	9.70442e-06	0.00220597	1.81673	0.851235	0.82468	-0.0265551	7	156756354	R	II	NOM1	Body	opensea	Body-opensea		NA	NA				cg03426236
-0.167811	0.390365	-4.55903	9.72912e-06	0.0022103	1.81428	0.429766	0.287759	-0.142007	5	180072420	F	II	FLT4	Body	shelf	Body-shelf	chr5:180075688-180076906	NA	NA				cg09050461
-0.167796	0.718891	-4.55865	9.74485e-06	0.00221192	1.81272	0.754167	0.627027	-0.12714	16	604948	F	II		IGR	island	IGR-island	chr16:604801-605348	NA	TRUE				cg12567545
-0.167789	0.257183	-4.55859	9.7475e-06	0.00221192	1.81246	0.294334	0.160434	-0.1339	6	170396910	F	II		IGR	opensea	IGR-opensea		NA	NA			rs75735470	cg24842998
-0.167753	0.812789	-4.55752	9.79157e-06	0.00222064	1.80812	0.831276	0.764648	-0.0666278	6	31080529	R	II	C6orf15	TSS200	opensea	TSS200-opensea		NA	NA				cg16150435
-0.16775	0.38889	-4.55713	9.80807e-06	0.0022231	1.8065	0.441203	0.252658	-0.188545	19	40736427	F	II	AKT2	3'UTR	shelf	3'UTR-shelf	chr19:40732075-40732665	NA	NA		rs79228552		cg15153957
-0.167747	0.428906	-4.55671	9.82555e-06	0.00222578	1.80479	0.482699	0.288821	-0.193879	16	90124400	R	II	PRDM7	3'UTR	opensea	3'UTR-opensea		TRUE	NA				cg00974523
-0.167746	0.480238	-4.55571	9.86728e-06	0.00223395	1.80071	0.537617	0.330812	-0.206806	8	129162406	R	II	MIR1208	Body	opensea	Body-opensea		NA	NA				cg07018107
-0.167732	0.492177	-4.55488	9.90215e-06	0.00224055	1.79731	0.533335	0.384996	-0.148339	19	35222640	R	II		IGR	shelf	IGR-shelf	chr19:35224920-35225316	NA	NA				cg17114866
-0.167725	0.221807	-4.55466	9.91136e-06	0.00224129	1.79642	0.260313	0.121531	-0.138781	4	56475905	R	II	NMU	Body	opensea	Body-opensea		TRUE	TRUE				cg01802532
-0.167717	0.182147	-4.55453	9.91682e-06	0.00224129	1.79589	0.211956	0.104518	-0.107439	1	205774639	F	II	SLC41A1	Body	opensea	Body-opensea		NA	TRUE				cg09790270
-0.167701	0.730769	-4.55434	9.92473e-06	0.00224179	1.79512	0.765127	0.641296	-0.123831	3	184788336	R	II		IGR	opensea	IGR-opensea		TRUE	TRUE				cg03780653
-0.167676	0.542493	-4.55301	9.9809e-06	0.00225319	1.78969	0.585939	0.429353	-0.156586	1	7178026	F	II	CAMTA1	Body	opensea	Body-opensea		TRUE	TRUE				cg05129050
-0.167674	0.746511	-4.55178	1.00332e-05	0.00226368	1.78467	0.776382	0.668722	-0.10766	16	67466260	R	II	HSD11B2	Body	shore	Body-shore	chr16:67464388-67465462	NA	NA				cg01443318
-0.167667	0.540762	-4.55138	1.005e-05	0.00226618	1.78305	0.588748	0.415801	-0.172947	4	77119588	F	II	SCARB2	Body	opensea	Body-opensea		NA	TRUE				cg25841625
-0.167605	0.589537	-4.55113	1.00609e-05	0.00226734	1.78201	0.642905	0.450557	-0.192347	3	27751699	R	II		IGR	shelf	IGR-shelf	chr3:27754337-27754739	NA	NA				cg15969804
-0.167592	0.502785	-4.55054	1.00861e-05	0.00227172	1.7796	0.535254	0.418231	-0.117023	12	53271818	F	II		IGR	shore	IGR-shore	chr12:53273231-53273498	NA	NA				cg20379007
-0.167573	0.728199	-4.54906	1.01496e-05	0.00228471	1.77356	0.763147	0.637191	-0.125956	3	48603978	F	II	COL7A1	Body	opensea	Body-opensea		TRUE	TRUE		rs17256786		cg17183531
-0.167567	0.891657	-4.5488	1.01605e-05	0.00228586	1.77253	0.906905	0.851951	-0.0549539	2	44067042	R	II	ABCG5	TSS1500	opensea	TSS1500-opensea		NA	NA				cg00760272
-0.167563	0.343017	-4.54838	1.01787e-05	0.00228864	1.77081	0.389395	0.222238	-0.167157	7	31096717	F	II	ADCYAP1R1	5'UTR	shelf	5'UTR-shelf	chr7:31091717-31093077	NA	NA		rs72065325		cg21844005
-0.167558	0.651481	-4.54811	1.01905e-05	0.00228998	1.76969	0.693368	0.542399	-0.150969	7	96294348	F	II		IGR	opensea	IGR-opensea		NA	NA				cg04024417
-0.167507	0.540709	-4.5479	1.01996e-05	0.00229073	1.76883	0.60668	0.368908	-0.237773	17	35242555	R	I		IGR	opensea	IGR-opensea		NA	NA				cg08659204
-0.167494	0.425633	-4.54733	1.02241e-05	0.0022949	1.76653	0.473847	0.300076	-0.173772	12	133133512	R	II	FBRSL1	Body	shore	Body-shore	chr12:133135293-133135722	NA	NA				cg24906420
-0.167493	0.843501	-4.54709	1.02345e-05	0.00229594	1.76554	0.861632	0.796283	-0.0653488	6	112537238	R	II	LAMA4	Body	opensea	Body-opensea		NA	TRUE				cg04204246
-0.167479	0.711941	-4.54675	1.02492e-05	0.00229725	1.76417	0.753105	0.604742	-0.148363	11	12307450	F	II	MICALCL	TSS1500	opensea	TSS1500-opensea		NA	NA		rs35359499		cg27135113
-0.167412	0.875297	-4.54669	1.0252e-05	0.00229725	1.7639	0.895825	0.821838	-0.0739877	2	113628455	R	II		IGR	opensea	IGR-opensea		NA	TRUE				cg26112342
-0.167398	0.709961	-4.54539	1.03087e-05	0.00230864	1.75859	0.740789	0.629681	-0.111108	10	407935	F	II	DIP2C	Body	shore	Body-shore	chr10:409201-409523	NA	NA				cg06841713
-0.167379	0.645304	-4.54512	1.03205e-05	0.00230997	1.75749	0.668473	0.584967	-0.0835061	X	13063132	R	I	FAM9C	TSS1500	opensea	TSS1500-opensea		NA	NA			rs3037872	cg01408682
-0.167349	0.931355	-4.54439	1.03524e-05	0.00231579	1.75452	0.944512	0.897092	-0.0474199	10	35413605	F	II		IGR	shelf	IGR-shelf	chr10:35415788-35416685	NA	NA				cg02502704
-0.167338	0.271397	-4.54398	1.03704e-05	0.0023185	1.75285	0.313827	0.160903	-0.152924	11	117561139	F	II	DSCAML1	Body	opensea	Body-opensea		NA	TRUE				cg06114171
-0.167335	0.857845	-4.54352	1.03904e-05	0.00232165	1.751	0.888144	0.778944	-0.1092	2	217672659	F	II		IGR	shelf	IGR-shelf	chr2:217674965-217675214	NA	NA				cg18390991
-0.167331	0.458783	-4.54334	1.03985e-05	0.00232213	1.75025	0.511152	0.322404	-0.188747	14	105155327	F	I	INF2	TSS1500	shore	TSS1500-shore	chr14:105155520-105156573	NA	NA	high-CpG:104226251-104227089	rs4983529		cg16004738
-0.167282	0.411497	-4.54301	1.0413e-05	0.00232404	1.74891	0.460218	0.284621	-0.175597	13	114261869	F	II	TFDP1	Body	shore	Body-shore	chr13:114260191-114260565	NA	NA				cg17707487
-0.167275	0.497028	-4.54264	1.04295e-05	0.00232454	1.74738	0.552628	0.352235	-0.200393	1	231155818	R	II	MIR1182	TSS200	opensea	TSS200-opensea		NA	TRUE				cg01534125
-0.167244	0.488914	-4.54261	1.04305e-05	0.00232454	1.74729	0.544449	0.34429	-0.20016	6	30860237	R	I	DDR1	Body	opensea	Body-opensea		NA	TRUE				cg19148201
-0.167181	0.745787	-4.54246	1.04374e-05	0.00232454	1.74665	0.777516	0.663159	-0.114357	14	105130703	R	I		IGR	shelf	IGR-shelf	chr14:105126190-105126732	NA	NA				cg21562656
-0.167175	0.426647	-4.54242	1.04389e-05	0.00232454	1.74652	0.460054	0.33965	-0.120403	16	68268252	R	II	ESRP2	Body	shore	Body-shore	chr16:68269010-68272143	TRUE	NA				cg05510337
-0.167157	0.450535	-4.54086	1.05083e-05	0.00233869	1.74014	0.499831	0.322162	-0.177669	11	8854482	R	II	ST5	5'UTR	opensea	5'UTR-opensea		TRUE	TRUE				cg24654028
-0.167102	0.779589	-4.53946	1.05708e-05	0.00235126	1.73444	0.791001	0.74987	-0.0411311	6	52363701	R	II	TRAM2	3'UTR	opensea	3'UTR-opensea		NA	TRUE				cg22388471
-0.167086	0.658228	4.53848	1.06146e-05	0.00235966	1.73046	0.606211	0.793692	0.187481	11	315102	F	II	IFITM1	Body	shore	Body-shore	chr11:315739-316539	TRUE	NA		rs76093031		cg23570810
-0.167067	0.536032	-4.53831	1.06221e-05	0.00236001	1.72978	0.604352	0.358115	-0.246237	17	46651186	R	I	HOXB3	5'UTR	shelf	5'UTR-shelf	chr17:46654053-46654369	NA	NA				cg10165801
-0.166997	0.626327	-4.53798	1.06371e-05	0.00236068	1.72843	0.676842	0.494776	-0.182066	1	55464530	R	II	BSND	TSS200	shore	TSS200-shore	chr1:55462688-55463010	NA	NA				cg05399330
-0.166965	0.463199	-4.53798	1.06372e-05	0.00236068	1.72842	0.515458	0.327108	-0.18835	20	17691454	F	II	BANF2	5'UTR	opensea	5'UTR-opensea		NA	TRUE				cg07722360
-0.166927	0.534906	-4.5375	1.06587e-05	0.00236413	1.72647	0.577655	0.423578	-0.154078	1	147737207	R	II		IGR	island	IGR-island	chr1:147737015-147737303	NA	NA				cg22697853
-0.166868	0.667332	-4.53731	1.06674e-05	0.00236472	1.72569	0.728942	0.506891	-0.222051	2	208378475	F	II		IGR	opensea	IGR-opensea		NA	TRUE				cg10440877
-0.166861	0.429745	-4.53696	1.06829e-05	0.00236682	1.72429	0.469053	0.327381	-0.141672	22	51044053	R	II	MAPK8IP2	Body	island	Body-island	chr22:51043832-51044141	NA	NA				cg24228559
-0.166812	0.824771	-4.53675	1.06927e-05	0.00236695	1.7234	0.850457	0.757879	-0.0925787	10	77210727	R	II		IGR	opensea	IGR-opensea		NA	TRUE				cg24629431
-0.166737	0.697086	-4.53669	1.06955e-05	0.00236695	1.72315	0.75424	0.548248	-0.205992	12	96367302	R	II	HAL	3'UTR	opensea	3'UTR-opensea		NA	NA				cg17413460
-0.166681	0.874448	-4.5363	1.07128e-05	0.00236809	1.7216	0.896067	0.818149	-0.0779182	10	8277249	R	II		IGR	opensea	IGR-opensea		NA	NA				cg07539601
-0.16668	0.749289	-4.53625	1.07152e-05	0.00236809	1.72139	0.776302	0.678942	-0.0973604	20	52687007	R	II	BCAS1	1stExon	opensea	1stExon-opensea		NA	NA				cg18917378
-0.166601	0.609958	-4.53617	1.07187e-05	0.00236809	1.72107	0.675884	0.438276	-0.237608	17	3600383	R	I	P2RX5	TSS1500	shore	TSS1500-shore	chr17:3599052-3599551	NA	NA				cg06066088
-0.16659	0.700365	-4.53518	1.07639e-05	0.00237611	1.71702	0.743254	0.588675	-0.154579	X	54824861	R	II	ITIH5L	TSS200	opensea	TSS200-opensea		NA	NA				cg01996909
-0.166585	0.590621	-4.53511	1.07671e-05	0.00237611	1.71673	0.637049	0.469718	-0.167331	20	60886007	F	II	LAMA5	Body	island	Body-island	chr20:60885967-60886180	NA	TRUE				cg17213352
-0.166553	0.65547	-4.5346	1.07902e-05	0.00237727	1.71467	0.71776	0.493257	-0.224503	13	47472200	F	II	HTR2A	TSS1500	opensea	TSS1500-opensea		NA	NA				cg18200810
-0.16651	0.898351	-4.53454	1.07932e-05	0.00237727	1.71441	0.915624	0.853368	-0.0622554	9	137621048	F	I	COL5A1	Body	opensea	Body-opensea		NA	NA		rs3124303		cg14355794
-0.166503	0.691499	-4.53443	1.07978e-05	0.00237727	1.71399	0.704451	0.657767	-0.0466838	2	27371840	F	II	TCF23	TSS200	shore	TSS200-shore	chr2:27373013-27373214	NA	NA				cg03265490
-0.166444	0.704873	-4.53438	1.08001e-05	0.00237727	1.71379	0.750415	0.586276	-0.164139	17	79362935	F	II		IGR	shore	IGR-shore	chr17:79360383-79361723	NA	NA				cg19137417
-0.166443	0.493463	-4.53433	1.08026e-05	0.00237727	1.71357	0.532604	0.391536	-0.141068	6	150378881	F	II		IGR	island	IGR-island	chr6:150378838-150379048	NA	NA				cg01365486
-0.16643	0.631108	-4.53355	1.08383e-05	0.00238379	1.7104	0.679803	0.504297	-0.175506	17	27401793	F	II	TIAF1	5'UTR	opensea	5'UTR-opensea		NA	NA	low-CpG:24425833-24425923			cg18960216
-0.166427	0.823565	-4.53281	1.08721e-05	0.00238988	1.7074	0.853304	0.746121	-0.107183	6	29454888	R	II	MAS1L	1stExon	opensea	1stExon-opensea		NA	NA				cg26371172
-0.166418	0.587659	-4.53185	1.09165e-05	0.00239832	1.70348	0.61754	0.509844	-0.107696	17	77461480	R	I	HRNBP3	5'UTR	shore	5'UTR-shore	chr17:77460245-77460646	NA	NA				cg20565727
-0.166384	0.420783	-4.53169	1.09238e-05	0.00239858	1.70284	0.475928	0.277175	-0.198753	17	40558061	R	II	PTRF	Body	island	Body-island	chr17:40558005-40558274	NA	NA				cg11669285
-0.16637	0.420496	-4.5314	1.09375e-05	0.00240024	1.70163	0.492192	0.233786	-0.258406	7	99222196	R	II	ZNF498	Body	opensea	Body-opensea		NA	NA				cg07375256
-0.166358	0.893327	-4.53106	1.0953e-05	0.00240049	1.70027	0.916689	0.832489	-0.0842006	9	16044344	F	II		IGR	opensea	IGR-opensea		NA	TRUE				cg13641198
-0.16635	0.608114	-4.531	1.09557e-05	0.00240049	1.70004	0.650733	0.497129	-0.153604	16	29673680	R	II	SPN	TSS1500	shelf	TSS1500-shelf	chr16:29675845-29676120	NA	NA		rs11574549		cg26751195
-0.166323	0.783871	-4.53098	1.09569e-05	0.00240049	1.69992	0.80733	0.722779	-0.0845505	15	65504534	F	II	CILP	TSS1500	opensea	TSS1500-opensea		NA	NA				cg23323879
-0.166295	0.457854	-4.53082	1.09642e-05	0.00240075	1.69928	0.512388	0.315838	-0.19655	6	166851891	F	II	RPS6KA2	Body	opensea	Body-opensea		NA	NA		rs9348132		cg22209010
-0.166238	0.564578	-4.53049	1.09795e-05	0.00240276	1.69794	0.607058	0.453953	-0.153105	11	93754390	R	II	HEPHL1	5'UTR	opensea	5'UTR-opensea		NA	NA				cg18109485
-0.166231	0.584245	-4.52973	1.10146e-05	0.00240911	1.69487	0.640575	0.437554	-0.203021	6	32049235	R	I	TNXB	Body	shelf	Body-shelf	chr6:32046815-32047094	TRUE	TRUE				cg17031787
-0.166192	0.804766	-4.52874	1.10608e-05	0.00241673	1.69085	0.830551	0.737617	-0.0929343	4	8359499	R	II		IGR	opensea	IGR-opensea		NA	TRUE				cg09979924
-0.166178	0.7902	-4.52849	1.10727e-05	0.00241673	1.68981	0.814057	0.728074	-0.0859833	2	103095704	F	II	SLC9A4	Body	opensea	Body-opensea		NA	NA				cg10403518
-0.166157	0.789487	-4.52842	1.10761e-05	0.00241673	1.68952	0.839476	0.659306	-0.180171	4	77703381	R	II	SHROOM3	3'UTR	opensea	3'UTR-opensea		TRUE	TRUE				cg27221631
-0.166148	0.842621	-4.52841	1.10763e-05	0.00241673	1.6895	0.86827	0.775827	-0.0924433	12	6946182	R	II	LEPREL2	Body	opensea	Body-opensea		NA	NA				cg17777408
-0.166138	0.605136	-4.52833	1.10802e-05	0.00241673	1.68916	0.657301	0.469291	-0.18801	11	124387060	F	I		IGR	opensea	IGR-opensea		NA	NA				cg12908916
-0.166135	0.705737	-4.52789	1.11008e-05	0.00241982	1.68738	0.745961	0.600989	-0.144972	1	90205170	F	II		IGR	opensea	IGR-opensea		NA	TRUE		rs11802767		cg03899643
-0.166119	0.254677	-4.52776	1.11067e-05	0.00241982	1.68686	0.280382	0.187736	-0.0926457	9	34653580	F	II	IL11RA	5'UTR	opensea	5'UTR-opensea		NA	TRUE				cg21504624
-0.166109	0.72237	-4.52748	1.11198e-05	0.00242101	1.68573	0.752793	0.643142	-0.109652	12	52681818	F	II	KRT81	Body	shelf	Body-shelf	chr12:52684945-52685222	NA	NA				cg00492784
-0.166097	0.386149	-4.52736	1.11255e-05	0.00242101	1.68524	0.424603	0.286008	-0.138595	6	152421333	R	II	ESR1	3'UTR	opensea	3'UTR-opensea		TRUE	NA				cg03037684
-0.166082	0.647818	-4.52725	1.11306e-05	0.00242101	1.68479	0.673714	0.580383	-0.0933312	22	39850128	F	II		IGR	shelf	IGR-shelf	chr22:39852205-39852939	NA	TRUE		rs5757683		cg04986931
-0.16607	0.887216	-4.52704	1.11406e-05	0.00242185	1.68393	0.907328	0.834839	-0.0724895	1	88298973	F	II		IGR	opensea	IGR-opensea		NA	TRUE				cg07101208
-0.166058	0.509151	-4.52682	1.11511e-05	0.00242278	1.68303	0.54655	0.411757	-0.134794	2	238475416	R	II	PRLH	Body	opensea	Body-opensea		NA	NA				cg26427308
-0.166	0.179173	-4.52654	1.11644e-05	0.00242433	1.68188	0.198778	0.128118	-0.0706597	12	13350820	F	II	EMP1	5'UTR	opensea	5'UTR-opensea		NA	TRUE				cg03140135
-0.165942	0.845444	-4.52591	1.1194e-05	0.00242821	1.67933	0.890012	0.729381	-0.160631	X	70836822	R	I	BCYRN1	Body	opensea	Body-opensea		NA	NA				cg05356800
-0.165906	0.714785	-4.5259	1.11946e-05	0.00242821	1.67928	0.751783	0.618435	-0.133348	19	6433768	R	II	SLC25A41	1stExon	opensea	1stExon-opensea		NA	NA				cg23964375
-0.165863	0.576416	-4.52565	1.12062e-05	0.00242939	1.67828	0.626366	0.446338	-0.180029	17	1508261	R	I	SLC43A2	Body	shore	Body-shore	chr17:1509882-1510101	NA	TRUE				cg09329516
-0.165853	0.512985	-4.52455	1.12585e-05	0.00243939	1.6738	0.564279	0.379407	-0.184872	13	21005388	R	II	CRYL1	Body	opensea	Body-opensea		NA	NA				cg07092805
-0.165815	0.383174	-4.52424	1.12732e-05	0.00244121	1.67255	0.423121	0.279146	-0.143974	14	104190678	R	II	ZFYVE21	Body	shelf	Body-shelf	chr14:104193901-104194627	TRUE	TRUE				cg26242531
-0.165812	0.427407	-4.52398	1.12855e-05	0.00244253	1.6715	0.488737	0.267693	-0.221044	14	93009431	F	II	RIN3	Body	opensea	Body-opensea		NA	NA				cg12063018
-0.1658	0.511378	4.52366	1.1301e-05	0.00244354	1.67018	0.465408	0.631089	0.165681	6	159238463	R	II	EZR	Body	shore	Body-shore	chr6:159239081-159240775	NA	NA				cg17390562
-0.165795	0.362968	-4.52362	1.13025e-05	0.00244354	1.67005	0.409075	0.242897	-0.166178	7	158595915	R	II	ESYT2	Body	shore	Body-shore	chr7:158596444-158597251	NA	NA				cg07392702
-0.165746	0.300486	-4.52289	1.13375e-05	0.0024493	1.66708	0.330925	0.221218	-0.109707	16	75282094	R	II	BCAR1	Body	shelf	Body-shelf	chr16:75284680-75285821	NA	NA				cg01262865
-0.165739	0.367518	-4.52269	1.13474e-05	0.0024493	1.66624	0.422272	0.224929	-0.197343	12	54763211	R	II	ZNF385A	3'UTR	island	3'UTR-island	chr12:54763057-54763288	NA	NA			rs71899849	cg17571266
-0.165736	0.532319	-4.52268	1.13479e-05	0.0024493	1.6662	0.5915	0.378204	-0.213296	3	151488006	F	II	LOC201651	TSS1500	opensea	TSS1500-opensea		NA	TRUE				cg13696490
-0.165705	0.45322	-4.52209	1.13761e-05	0.00245405	1.66381	0.503457	0.322393	-0.181064	1	11123118	F	II		IGR	shelf	IGR-shelf	chr1:11119030-11120634	TRUE	NA		rs76339807		cg04885881
-0.165682	0.490338	-4.52149	1.14048e-05	0.00245888	1.66139	0.545487	0.34672	-0.198767	4	204382	F	II		IGR	shore	IGR-shore	chr4:206377-206892	NA	NA				cg00569896
-0.16565	0.670187	-4.52065	1.14452e-05	0.00246625	1.65798	0.711206	0.563366	-0.147839	6	32305145	F	II	C6orf10	Body	opensea	Body-opensea		NA	NA			rs77634377	cg20636526
-0.165624	0.796305	-4.52017	1.14685e-05	0.00246936	1.65603	0.829925	0.708753	-0.121172	7	157260817	F	II		IGR	shore	IGR-shore	chr7:157260938-157261221	NA	NA				cg14432251
-0.165588	0.271837	-4.52009	1.14722e-05	0.00246936	1.65572	0.310616	0.170851	-0.139766	17	46570458	R	II		IGR	island	IGR-island	chr17:46569974-46570505	NA	TRUE				cg18064468
-0.165587	0.856881	-4.51978	1.14874e-05	0.00247128	1.65445	0.869272	0.82461	-0.0446624	2	234600149	F	II	UGT1A10	Body	opensea	Body-opensea		NA	NA			rs45594938	cg12385643
-0.165555	0.134013	-4.51917	1.15169e-05	0.00247626	1.65198	0.154979	0.0794141	-0.075565	6	29570040	R	II	GABBR1	3'UTR	opensea	3'UTR-opensea		NA	NA				cg25583651
-0.165527	0.507587	-4.51857	1.1546e-05	0.00248117	1.64955	0.551072	0.394344	-0.156728	15	40738072	F	II	BAHD1	5'UTR	shelf	5'UTR-shelf	chr15:40732929-40734697	NA	TRUE				cg00944304
-0.165515	0.34982	-4.51823	1.15627e-05	0.00248211	1.64816	0.399163	0.22132	-0.177844	6	29454672	R	II	MAS1L	1stExon	opensea	1stExon-opensea		NA	NA				cg20103692
-0.165498	0.941492	-4.51813	1.15676e-05	0.00248211	1.64776	0.950111	0.919047	-0.0310636	13	114804509	F	II	RASA3	Body	shore	Body-shore	chr13:114805719-114806500	TRUE	NA				cg26529094
-0.165432	0.53846	-4.51801	1.15734e-05	0.00248211	1.64728	0.600657	0.376488	-0.224169	17	1373605	R	I	MYO1C	Body	shore	Body-shore	chr17:1375216-1375460	NA	NA			rs56091302	cg05417607
-0.165398	0.285414	-4.51797	1.15757e-05	0.00248211	1.64709	0.328829	0.172352	-0.156477	12	11821908	R	II	ETV6	Body	opensea	Body-opensea		NA	TRUE				cg14830166
-0.165394	0.576687	-4.51764	1.15915e-05	0.00248416	1.64577	0.616653	0.47261	-0.144043	17	32579022	F	II		IGR	opensea	IGR-opensea		NA	TRUE		rs77790471		cg13648045
-0.165393	0.642946	-4.51744	1.16015e-05	0.00248495	1.64494	0.692476	0.513959	-0.178517	1	154982621	R	I	ZBTB7B	5'UTR	opensea	5'UTR-opensea		NA	NA				cg24955196
-0.165386	0.830519	-4.51685	1.16301e-05	0.00248955	1.64257	0.865379	0.739735	-0.125644	7	150139870	R	II		IGR	opensea	IGR-opensea		NA	NA				cg19097494
-0.165379	0.841341	-4.51674	1.16356e-05	0.00248955	1.64212	0.865339	0.778846	-0.0864928	17	48912265	R	II	WFIKKN2	TSS1500	opensea	TSS1500-opensea		TRUE	TRUE				cg01234610
-0.165337	0.424768	-4.51448	1.17474e-05	0.00251208	1.63293	0.467482	0.313533	-0.153949	2	96812528	R	II	DUSP2	TSS1500	shore	TSS1500-shore	chr2:96810443-96811454	NA	NA				cg04118190
-0.16531	0.84053	-4.5141	1.17662e-05	0.00251473	1.63139	0.858214	0.794477	-0.0637369	10	120900693	F	II	SFXN4	3'UTR	opensea	3'UTR-opensea		NA	NA				cg15803556
-0.165287	0.604106	-4.51372	1.17847e-05	0.00251733	1.62988	0.653547	0.475351	-0.178196	1	25240932	R	I	RUNX3	Body	opensea	Body-opensea		TRUE	TRUE				cg20674490
-0.165283	0.500715	-4.5133	1.18056e-05	0.00251954	1.62817	0.561421	0.342627	-0.218794	5	179770299	F	II	GFPT2	Body	opensea	Body-opensea		TRUE	TRUE				cg09838217
-0.165267	0.702456	-4.51324	1.18085e-05	0.00251954	1.62793	0.748375	0.582876	-0.165498	18	52625365	F	II	CCDC68	TSS200	shore	TSS200-shore	chr18:52626517-52626849	NA	NA				cg07058998
-0.16526	0.748426	-4.51313	1.18143e-05	0.00251954	1.62746	0.792673	0.633201	-0.159472	7	797592	F	II	HEATR2	Body	shore	Body-shore	chr7:796345-796926	NA	NA				cg10472711
-0.16526	0.273842	-4.51298	1.18217e-05	0.00251976	1.62686	0.320637	0.15198	-0.168657	13	113438010	R	I	ATP11A	Body	shelf	Body-shelf	chr13:113440233-113441057	NA	NA				cg07296256
-0.165246	0.759622	-4.51256	1.18427e-05	0.00252286	1.62515	0.778634	0.710111	-0.0685229	19	13113455	F	II	NFIX	Body	island	Body-island	chr19:13113370-13113571	TRUE	TRUE				cg19909063
-0.165214	0.860071	-4.51226	1.18578e-05	0.00252472	1.62393	0.886757	0.790574	-0.0961835	3	73816009	R	II		IGR	opensea	IGR-opensea		NA	TRUE				cg00842687
-0.165192	0.435681	-4.51159	1.18911e-05	0.00253044	1.62123	0.486599	0.303081	-0.183518	16	89163418	F	II	ACSF3	Body	shelf	Body-shelf	chr16:89167116-89167482	NA	TRUE				cg16754613
-0.165163	0.304901	-4.51129	1.19063e-05	0.0025323	1.62	0.354599	0.175478	-0.179121	22	46650375	F	II		IGR	shelf	IGR-shelf	chr22:46645764-46646957	NA	NA				cg14686297
-0.16512	0.899448	-4.51035	1.19533e-05	0.00254093	1.61621	0.919179	0.848065	-0.071114	6	166911767	F	I	RPS6KA2	Body	opensea	Body-opensea		NA	NA		rs7758528		cg17646418
-0.165119	0.973915	-4.51006	1.19681e-05	0.00254208	1.61502	0.986466	0.94123	-0.0452367	1	6649009	F	I	ZBTB48	Body	opensea	Body-opensea		NA	NA				cg09022921
-0.165116	0.830454	-4.50999	1.19717e-05	0.00254208	1.61473	0.856377	0.762945	-0.0934328	6	2063957	F	II	GMDS	Body	opensea	Body-opensea		NA	TRUE				cg14358088
-0.1651	0.330141	-4.50882	1.20305e-05	0.00255299	1.61002	0.368769	0.229548	-0.139221	19	49659299	R	II	HRC	TSS1500	shore	TSS1500-shore	chr19:49660880-49661157	NA	NA				cg10695490
-0.165092	0.644136	-4.50871	1.2036e-05	0.00255299	1.60958	0.694218	0.513715	-0.180503	10	73849167	R	II	SPOCK2	TSS1500	shore	TSS1500-shore	chr10:73846806-73848233	NA	TRUE				cg13665981
-0.165082	0.354445	-4.50804	1.20702e-05	0.00255784	1.60685	0.395191	0.248337	-0.146854	5	179220589	R	II	LTC4S	TSS1500	shelf	TSS1500-shelf	chr5:179222608-179223825	TRUE	NA				cg26683398
-0.165052	0.675898	-4.50794	1.20752e-05	0.00255784	1.60646	0.711059	0.584333	-0.126726	20	25433878	R	II	NINL	3'UTR	opensea	3'UTR-opensea		NA	NA				cg06913219
-0.165006	0.289544	-4.50788	1.20784e-05	0.00255784	1.6062	0.327014	0.191966	-0.135048	11	67142268	F	II	LOC100130987	Body	shore	Body-shore	chr11:67139887-67141146	NA	NA				cg10346364
-0.16497	0.291914	-4.50662	1.21427e-05	0.00257007	1.6011	0.314339	0.233518	-0.0808206	6	31737630	F	II	C6orf27	Body	opensea	Body-opensea		NA	NA				cg15501231
-0.164923	0.415155	-4.50609	1.21696e-05	0.00257438	1.59897	0.475725	0.257423	-0.218301	13	32889023	F	II	BRCA2	TSS1500	shore	TSS1500-shore	chr13:32889533-32889900	NA	NA				cg12836863
-0.164904	0.882392	-4.5058	1.21848e-05	0.00257621	1.59777	0.90212	0.831016	-0.0711039	4	119318892	F	II		IGR	opensea	IGR-opensea		NA	TRUE				cg07846400
-0.164877	0.576411	-4.50491	1.22306e-05	0.00258449	1.59416	0.63135	0.43334	-0.198011	2	234891753	R	II	TRPM8	Body	opensea	Body-opensea		NA	NA			rs77011948	cg06627354
-0.164817	0.768792	-4.50386	1.22845e-05	0.00259216	1.58993	0.797918	0.692943	-0.104975	4	3309404	F	I		IGR	shore	IGR-shore	chr4:3310005-3310235	NA	NA		rs28656012		cg16117554
-0.16478	0.653208	-4.50385	1.22849e-05	0.00259216	1.5899	0.702105	0.525871	-0.176234	13	114814114	R	I	RASA3	Body	island	Body-island	chr13:114813942-114814457	NA	NA				cg13557773
-0.16478	0.189985	-4.50382	1.22866e-05	0.00259216	1.58977	0.211918	0.132865	-0.0790535	10	80007739	R	II		IGR	opensea	IGR-opensea		NA	NA				cg18659867
-0.164774	0.847109	-4.50331	1.23132e-05	0.00259554	1.58769	0.874067	0.776905	-0.0971619	13	99091924	R	II	FARP1	Body	opensea	Body-opensea		NA	NA				cg02200389
-0.16475	0.140795	-4.50313	1.23221e-05	0.00259554	1.58699	0.157864	0.0963445	-0.0615193	5	149423471	R	II	HMGXB3	Body	opensea	Body-opensea		NA	TRUE				cg02423080
-0.164711	0.673673	-4.50313	1.23224e-05	0.00259554	1.58697	0.743419	0.492045	-0.251374	22	46473343	R	II		IGR	opensea	IGR-opensea		NA	TRUE				cg27214856
-0.16469	0.708862	-4.50266	1.23468e-05	0.00259928	1.58507	0.762319	0.569649	-0.192671	7	32498107	R	II		IGR	opensea	IGR-opensea		NA	NA				cg23311258
-0.164659	0.663463	-4.50159	1.24023e-05	0.00260956	1.58076	0.712957	0.534571	-0.178386	11	133823700	F	II	IGSF9B	Body	shore	Body-shore	chr11:133825337-133827457	NA	NA		rs74812241		cg06610125
-0.164657	0.551182	-4.50133	1.24162e-05	0.00260956	1.57968	0.615584	0.383468	-0.232115	4	1202700	F	II	LOC100130872-SPON2	TSS200	shore	TSS200-shore	chr4:1202956-1203200	NA	NA				cg26130533
-0.164649	0.825213	-4.50126	1.24196e-05	0.00260956	1.57942	0.849111	0.762977	-0.0861337	17	17209656	F	II	NT5M	Body	shelf	Body-shelf	chr17:17206527-17207306	NA	NA		rs73300350		cg19118161
-0.164622	0.736302	-4.50121	1.24222e-05	0.00260956	1.57922	0.767909	0.653992	-0.113916	6	166908758	F	II	RPS6KA2	Body	opensea	Body-opensea		NA	NA		rs76067534		cg09430664
-0.164612	0.373674	-4.50094	1.24365e-05	0.00261096	1.57811	0.413525	0.269893	-0.143632	8	11617305	R	II	GATA4	3'UTR	opensea	3'UTR-opensea		NA	NA				cg01644798
-0.164598	0.885672	-4.50083	1.24421e-05	0.00261096	1.57767	0.930414	0.769155	-0.161259	16	85465628	F	I		IGR	shore	IGR-shore	chr16:85465046-85465284	NA	NA				cg16581085
-0.164576	0.527835	-4.50027	1.24716e-05	0.00261532	1.5754	0.569667	0.418898	-0.15077	7	22694328	R	II		IGR	opensea	IGR-opensea		NA	TRUE		rs34775497		cg14221612
-0.164531	0.60408	-4.50018	1.24762e-05	0.00261532	1.57505	0.657862	0.464021	-0.193841	14	105154858	F	II	INF2	TSS1500	shore	TSS1500-shore	chr14:105155520-105156573	NA	NA		rs60468249		cg03573445
-0.164525	0.607912	-4.50004	1.24839e-05	0.00261554	1.57445	0.664982	0.459292	-0.20569	9	117657237	R	II		IGR	opensea	IGR-opensea		TRUE	TRUE				cg14113958
-0.164523	0.254503	-4.49965	1.25043e-05	0.00261842	1.57288	0.289798	0.162592	-0.127206	3	183952212	F	II	VWA5B2	Body	shelf	Body-shelf	chr3:183947040-183948801	TRUE	NA				cg00985388
-0.164501	0.497383	-4.49947	1.25133e-05	0.00261892	1.57219	0.53701	0.394189	-0.14282	6	30782080	R	II		IGR	opensea	IGR-opensea		TRUE	TRUE				cg20802826
-0.164499	0.588435	-4.49873	1.25528e-05	0.00262533	1.56916	0.635639	0.465508	-0.170131	6	32054790	R	II	TNXB	Body	shore	Body-shore	chr6:32055067-32055601	TRUE	TRUE				cg06580770
-0.164446	0.333439	-4.49864	1.25573e-05	0.00262533	1.56881	0.384565	0.200296	-0.184269	17	72358055	R	I	BTBD17	TSS200	shore	TSS200-shore	chr17:72356096-72356327	TRUE	TRUE				cg11541486
-0.164419	0.565339	-4.4984	1.25699e-05	0.00262595	1.56785	0.595521	0.486738	-0.108783	11	64360872	R	II	SLC22A12	Body	opensea	Body-opensea		NA	NA				cg09883841
-0.164377	0.472457	-4.49833	1.25736e-05	0.00262595	1.56757	0.520843	0.346453	-0.17439	18	40853833	F	II	SYT4	Body	opensea	Body-opensea		NA	NA				cg14462017
-0.164365	0.586337	-4.49787	1.25982e-05	0.00262968	1.56569	0.640324	0.445746	-0.194578	11	70477184	R	II	SHANK2	Body	opensea	Body-opensea		NA	NA				cg23638849
-0.16434	0.465748	4.49618	1.2688e-05	0.00264702	1.55886	0.404157	0.626139	0.221982	11	121323934	F	II	SORL1	Body	shore	Body-shore	chr11:121322538-121323302	NA	NA				cg22327175
-0.164322	0.646382	-4.49525	1.27375e-05	0.00265594	1.55512	0.688907	0.53564	-0.153267	14	71290144	F	II		IGR	shore	IGR-shore	chr14:71288403-71288957	NA	NA		rs34326452		cg04525683
-0.164312	0.503764	-4.49456	1.27746e-05	0.00266225	1.55232	0.541311	0.405984	-0.135328	1	27950343	R	II	FGR	Body	opensea	Body-opensea		NA	TRUE				cg11254522
-0.164301	0.750931	-4.494	1.28047e-05	0.00266504	1.55006	0.784459	0.663619	-0.12084	1	26696865	R	II	ZNF683	5'UTR	opensea	5'UTR-opensea		NA	NA				cg17465336
-0.16429	0.611684	-4.49394	1.28078e-05	0.00266504	1.54983	0.672703	0.452779	-0.219924	1	231155983	F	II	MIR1182	TSS1500	opensea	TSS1500-opensea		NA	TRUE		rs10864654		cg08473764
-0.164288	0.463718	-4.49393	1.28083e-05	0.00266504	1.54979	0.513901	0.333034	-0.180867	7	102553437	R	II	LRRC17	5'UTR	opensea	5'UTR-opensea		NA	NA	low-CpG:102340605-102340757			cg20485874
-0.164281	0.241419	-4.49281	1.28687e-05	0.0026762	1.54526	0.270783	0.164951	-0.105831	1	202828149	R	II		IGR	shore	IGR-shore	chr1:202830061-202830923	NA	NA				cg05455036
-0.164279	0.337263	-4.49179	1.29241e-05	0.00268631	1.54113	0.375458	0.237797	-0.137661	22	30957711	R	II	GAL3ST1	5'UTR	opensea	5'UTR-opensea		NA	TRUE				cg26986147
-0.164256	0.566102	-4.49137	1.29469e-05	0.00268961	1.53944	0.618033	0.430866	-0.187167	7	98444410	F	II	TMEM130	3'UTR	opensea	3'UTR-opensea		NA	NA				cg00833441
-0.164244	0.654608	-4.49058	1.29902e-05	0.00269718	1.53623	0.686646	0.571177	-0.115469	12	132336407	R	II		IGR	shore	IGR-shore	chr12:132334377-132334786	NA	NA				cg10890403
-0.164216	0.472785	-4.49028	1.30065e-05	0.00269914	1.53503	0.517382	0.356648	-0.160734	1	16091599	F	II	FBLIM1	1stExon	opensea	1stExon-opensea		NA	NA				cg13173552
-0.164208	0.172379	-4.48984	1.30305e-05	0.0027027	1.53325	0.200128	0.100117	-0.100011	17	32690569	F	II	CCL1	TSS1500	opensea	TSS1500-opensea		NA	NA		rs12450599		cg17118262
-0.164205	0.845684	-4.48938	1.30554e-05	0.00270645	1.53142	0.860582	0.806887	-0.0536958	2	27371879	F	II	TCF23	TSS200	shore	TSS200-shore	chr2:27373013-27373214	NA	NA	low-CpG:27225362-27225405			cg15900386
-0.164193	0.448625	-4.48912	1.307e-05	0.00270804	1.53034	0.50021	0.314289	-0.185921	4	55945399	F	II	KDR	3'UTR	opensea	3'UTR-opensea		TRUE	TRUE				cg10858353
-0.164171	0.748721	-4.48874	1.30906e-05	0.00271088	1.52883	0.768819	0.696382	-0.0724367	6	150289488	R	II	ULBP1	Body	shelf	Body-shelf	chr6:150284682-150286515	NA	NA				cg12489846
-0.164153	0.257592	4.48763	1.31519e-05	0.00272074	1.52434	0.23288	0.321943	0.089063	5	32312285	F	II	MTMR12	Body	shore	Body-shore	chr5:32312338-32313469	NA	NA				cg02310229
-0.164139	0.697848	-4.48763	1.3152e-05	0.00272074	1.52433	0.755965	0.546501	-0.209464	16	88236664	R	I		IGR	shore	IGR-shore	chr16:88237669-88237893	NA	NA				cg10421808
-0.164118	0.361422	-4.48702	1.31854e-05	0.002725	1.52189	0.410565	0.233446	-0.177119	7	95865631	R	II	SLC25A13	Body	opensea	Body-opensea		NA	TRUE				cg20782117
-0.164094	0.841821	-4.48694	1.31903e-05	0.002725	1.52153	0.863479	0.785418	-0.0780608	6	14009752	R	II		IGR	opensea	IGR-opensea		NA	TRUE				cg12936671
-0.164082	0.516665	-4.48688	1.31934e-05	0.002725	1.52131	0.562746	0.396664	-0.166082	22	18042646	F	II	SLC25A18	TSS1500	opensea	TSS1500-opensea		NA	NA				cg04460557
-0.164041	0.746537	-4.48575	1.32561e-05	0.00273612	1.51675	0.78515	0.645982	-0.139167	3	47054668	R	II	LOC100129354	Body	shelf	Body-shelf	chr3:47050486-47051609	NA	NA				cg18704979
-0.164004	0.532411	-4.48566	1.32612e-05	0.00273612	1.51639	0.584508	0.39674	-0.187768	8	124215033	F	II	FAM83A	Body	opensea	Body-opensea		TRUE	NA				cg00831735
-0.163976	0.240868	-4.48519	1.32875e-05	0.0027401	1.51448	0.279133	0.14122	-0.137913	16	68034002	F	II	DPEP2	TSS1500	opensea	TSS1500-opensea		NA	TRUE				cg10096215
-0.163965	0.727215	-4.48504	1.32956e-05	0.00274035	1.51389	0.747962	0.673187	-0.0747757	6	32036278	R	II	TNXB	Body	opensea	Body-opensea		NA	NA				cg23339482
-0.163964	0.701061	-4.48404	1.33517e-05	0.00275047	1.50985	0.734917	0.612896	-0.12202	16	2567316	R	II	ATP6V0C	Body	shelf	Body-shelf	chr16:2569559-2571071	NA	NA				cg27576259
-0.163936	0.46024	-4.48379	1.33654e-05	0.00275184	1.50886	0.515429	0.316519	-0.198909	17	8869961	F	II	PIK3R5	TSS1500	shore	TSS1500-shore	chr17:8868469-8869372	NA	NA				cg01565508
-0.163934	0.574622	-4.48359	1.3377e-05	0.0027528	1.50803	0.613852	0.472461	-0.141391	12	11877740	F	II	ETV6	Body	opensea	Body-opensea		NA	TRUE				cg24279017
-0.163915	0.716889	-4.4832	1.33985e-05	0.00275578	1.50648	0.741119	0.65379	-0.0873288	12	111875483	F	II	SH2B3	Body	opensea	Body-opensea		NA	TRUE				cg03690812
-0.16391	0.610702	-4.48252	1.34371e-05	0.00276114	1.50372	0.661127	0.479387	-0.18174	9	137426436	R	II		IGR	opensea	IGR-opensea		NA	NA				cg14335159
-0.163898	0.497408	-4.48245	1.3441e-05	0.00276114	1.50344	0.545746	0.371527	-0.174218	11	47927509	F	II		IGR	opensea	IGR-opensea		NA	NA		rs75902445		cg22101045
-0.163882	0.698982	-4.48235	1.34469e-05	0.00276114	1.50302	0.742726	0.585063	-0.157663	21	45575832	R	I		IGR	island	IGR-island	chr21:45575451-45575833	NA	NA				cg08039560
-0.163881	0.767984	-4.4822	1.34551e-05	0.00276114	1.50243	0.815679	0.643779	-0.1719	2	11673928	R	II	GREB1	TSS1500	opensea	TSS1500-opensea		NA	NA				cg10612997
-0.163816	0.690398	-4.48212	1.34597e-05	0.00276114	1.5021	0.743748	0.551466	-0.192282	13	47472343	F	II	HTR2A	TSS1500	opensea	TSS1500-opensea		NA	NA		rs75551900		cg23881368
-0.163787	0.543436	-4.48127	1.35075e-05	0.00276949	1.4987	0.603521	0.386964	-0.216557	1	231155862	R	II	MIR1182	TSS200	opensea	TSS200-opensea		NA	TRUE				cg01569295
-0.163769	0.855636	-4.48068	1.35412e-05	0.00277322	1.4963	0.865955	0.828763	-0.0371918	17	1658686	R	II		IGR	shore	IGR-shore	chr17:1657447-1657677	NA	NA			rs73976281	cg17181019
-0.163743	0.29062	-4.48059	1.35463e-05	0.00277322	1.49594	0.335501	0.173742	-0.161759	2	12959313	F	II		IGR	opensea	IGR-opensea		TRUE	TRUE				cg05360477
-0.163713	0.638531	-4.48049	1.35517e-05	0.00277322	1.49555	0.707723	0.458343	-0.24938	17	79380585	R	I	BAHCC1	Body	island	Body-island	chr17:79380359-79380723	NA	NA				cg19045002
-0.163705	0.775216	-4.4803	1.35628e-05	0.00277322	1.49477	0.812168	0.678985	-0.133183	2	28177263	F	II	BRE	Body	opensea	Body-opensea		NA	TRUE				cg20591120
-0.163648	0.855159	-4.48029	1.35634e-05	0.00277322	1.49473	0.875288	0.80274	-0.0725475	12	124344196	F	II	DNAH10	Body	opensea	Body-opensea		NA	NA				cg22036614
-0.163645	0.44678	-4.47999	1.35802e-05	0.00277322	1.49354	0.491811	0.329513	-0.162298	19	36004699	R	II	DMKN	TSS200	opensea	TSS200-opensea		TRUE	TRUE				cg16677448
-0.163641	0.601705	-4.47988	1.35869e-05	0.00277322	1.49306	0.645151	0.488563	-0.156588	17	46638127	R	II	HOXB3	5'UTR	shelf	5'UTR-shelf	chr17:46641534-46642110	NA	TRUE				cg23507953
-0.163635	0.682291	-4.47986	1.35881e-05	0.00277322	1.49298	0.739	0.534609	-0.204391	21	34439545	F	II		IGR	shelf	IGR-shelf	chr21:34442206-34444543	NA	NA				cg03534481
-0.163626	0.575898	-4.47984	1.35891e-05	0.00277322	1.49291	0.627227	0.442227	-0.185	1	2885085	F	II		IGR	island	IGR-island	chr1:2885062-2885284	NA	NA				cg27537199
-0.163594	0.219829	-4.47957	1.36045e-05	0.00277493	1.49182	0.246617	0.150067	-0.0965494	1	151809534	F	II	LOC100132111	TSS1500	shore	TSS1500-shore	chr1:151810460-151811684	NA	NA				cg02493846
-0.163593	0.541531	-4.47932	1.36187e-05	0.00277639	1.49081	0.589281	0.417183	-0.172099	6	32053637	F	II	TNXB	Body	shore	Body-shore	chr6:32055067-32055601	NA	NA				cg16662408
-0.163543	0.361759	-4.47877	1.36502e-05	0.00278135	1.4886	0.399948	0.262308	-0.137641	19	35630106	F	II	FXYD1	5'UTR	shelf	5'UTR-shelf	chr19:35632356-35632572	NA	TRUE				cg27461196
-0.163538	0.852281	-4.47849	1.36658e-05	0.00278281	1.4875	0.876006	0.790498	-0.0855082	7	23749722	R	II	STK31	TSS200	opensea	TSS200-opensea		NA	NA				cg13514718
-0.163537	0.763371	-4.4784	1.36715e-05	0.00278281	1.4871	0.80036	0.667044	-0.133316	10	112136000	F	I		IGR	opensea	IGR-opensea		NA	TRUE				cg18246640
-0.163526	0.626381	-4.47821	1.36819e-05	0.00278348	1.48637	0.65824	0.543413	-0.114827	16	58005012	F	II	CNGB1	1stExon	opensea	1stExon-opensea		NA	NA				cg05810848
-0.163517	0.787467	-4.47795	1.36968e-05	0.00278508	1.48532	0.818255	0.707288	-0.110968	17	36667782	F	II	ARHGAP23	3'UTR	shore	3'UTR-shore	chr17:36665988-36667234	NA	NA				cg19702274
-0.163516	0.36132	-4.47729	1.37352e-05	0.00279144	1.48263	0.408455	0.238575	-0.16988	2	231602179	R	II	CAB39	5'UTR	opensea	5'UTR-opensea		NA	TRUE				cg25122433
-0.163504	0.47473	-4.47703	1.375e-05	0.00279265	1.48159	0.50597	0.393377	-0.112593	15	74637558	R	II	CYP11A1	Body	opensea	Body-opensea		NA	NA				cg22186216
-0.163367	0.832665	-4.47686	1.37598e-05	0.00279265	1.48091	0.845958	0.798047	-0.0479113	4	87893007	F	II	AFF1	Body	opensea	Body-opensea		NA	TRUE				cg01198208
-0.163344	0.27914	4.47677	1.37647e-05	0.00279265	1.48057	0.231707	0.402664	0.170958	8	145911129	F	I		IGR	island	IGR-island	chr8:145909676-145912846	NA	NA				cg16822474
-0.163344	0.830362	-4.47669	1.37695e-05	0.00279265	1.48023	0.858676	0.756627	-0.102048	7	27976026	F	II	JAZF1	Body	opensea	Body-opensea		NA	TRUE				cg00933763
-0.163337	0.421802	-4.47647	1.37822e-05	0.00279378	1.47935	0.448365	0.352626	-0.0957392	17	46654246	R	I	HOXB4	Body	island	Body-island	chr17:46654053-46654369	TRUE	TRUE				cg27496615
-0.163327	0.609236	-4.47557	1.38342e-05	0.00280289	1.47573	0.655498	0.488761	-0.166737	16	31708460	F	II		IGR	shelf	IGR-shelf	chr16:31711839-31712343	NA	NA				cg00824381
-0.163321	0.711049	-4.47531	1.38492e-05	0.00280447	1.47469	0.748552	0.613386	-0.135166	1	16076206	F	I		IGR	shelf	IGR-shelf	chr1:16073318-16073521	TRUE	TRUE				cg09167414
-0.163273	0.418746	-4.47502	1.38664e-05	0.00280507	1.47349	0.489852	0.233573	-0.256279	17	39781130	F	I	KRT17	TSS1500	opensea	TSS1500-opensea		NA	NA			rs34460248	cg08058191
-0.16326	0.531335	-4.47502	1.38664e-05	0.00280507	1.47349	0.587637	0.384716	-0.202921	13	114066074	R	II		IGR	shore	IGR-shore	chr13:114066946-114067488	TRUE	NA			rs74642548	cg14507533
-0.163255	0.600681	-4.47423	1.39123e-05	0.0028129	1.47032	0.650104	0.471976	-0.178128	19	55549414	R	II	GP6	Body	opensea	Body-opensea		NA	NA				cg07280985
-0.163253	0.579766	-4.47306	1.39805e-05	0.00282263	1.46562	0.617829	0.480644	-0.137185	17	32646156	R	II	CCL8	1stExon	opensea	1stExon-opensea		NA	NA				cg01636591
-0.163252	0.51729	-4.47299	1.39847e-05	0.00282263	1.46533	0.564262	0.394966	-0.169296	4	1607291	R	I		IGR	opensea	IGR-opensea		TRUE	NA				cg27207756
-0.163215	0.563282	-4.47272	1.40008e-05	0.00282263	1.46423	0.606924	0.44963	-0.157295	14	104621867	R	II	KIF26A	Body	island	Body-island	chr14:104621866-104622149	NA	NA				cg25131771
-0.163203	0.41625	-4.47271	1.40011e-05	0.00282263	1.4642	0.469155	0.278477	-0.190678	7	2563816	F	II	LFNG	Body	island	Body-island	chr7:2563610-2564056	NA	TRUE				cg03676485
-0.163182	0.581719	-4.47269	1.40026e-05	0.00282263	1.4641	0.636581	0.438848	-0.197732	10	45798249	R	II	OR13A1	3'UTR	opensea	3'UTR-opensea		NA	NA				cg24387129
-0.163166	0.479225	-4.47264	1.4005e-05	0.00282263	1.46393	0.533556	0.337737	-0.195819	10	1559112	F	II	ADARB2	Body	opensea	Body-opensea		NA	NA				cg16957758
-0.163155	0.438602	-4.47255	1.40106e-05	0.00282263	1.46355	0.481571	0.326702	-0.154869	16	85607562	R	II		IGR	opensea	IGR-opensea		TRUE	NA				cg04419883
-0.163151	0.488557	-4.47203	1.40412e-05	0.00282734	1.46145	0.541314	0.351171	-0.190142	4	1201881	R	II	LOC100130872	Body	shore	Body-shore	chr4:1202956-1203200	NA	NA				cg23045716
-0.163134	0.488517	-4.47188	1.40497e-05	0.00282759	1.46088	0.538746	0.357714	-0.181032	2	120192027	R	II	TMEM37	Body	shore	Body-shore	chr2:120190030-120190308	NA	NA				cg25079915
-0.16311	0.605303	-4.47155	1.40691e-05	0.00283006	1.45955	0.651003	0.486292	-0.164711	2	240300118	F	II	HDAC4	5'UTR	opensea	5'UTR-opensea		NA	NA				cg02708956
-0.163104	0.524013	-4.47076	1.41162e-05	0.00283807	1.45634	0.568946	0.406998	-0.161948	5	134529659	R	II		IGR	shelf	IGR-shelf	chr5:134526927-134527419	NA	TRUE				cg21147203
-0.163103	0.5311	-4.46981	1.41719e-05	0.00284782	1.45255	0.591541	0.373701	-0.21784	10	90847168	R	II		IGR	opensea	IGR-opensea		NA	TRUE				cg23195687
-0.163049	0.805006	-4.46954	1.41881e-05	0.00284961	1.45146	0.833677	0.730345	-0.103332	10	21573608	R	II		IGR	opensea	IGR-opensea		NA	TRUE				cg04349815
-0.163037	0.504805	-4.4693	1.42022e-05	0.00285062	1.4505	0.556585	0.369959	-0.186626	20	61147572	R	II	C20orf166	TSS200	island	TSS200-island	chr20:61147457-61147787	NA	NA				cg05756622
-0.163024	0.833008	-4.46921	1.42076e-05	0.00285062	1.45014	0.87016	0.736259	-0.133901	X	71364260	F	II	FLJ44635	1stExon	opensea	1stExon-opensea		NA	NA				cg17537348
-0.163013	0.894884	-4.4687	1.42384e-05	0.002853	1.44806	0.908558	0.859272	-0.0492858	15	73889561	F	II	NPTN	Body	opensea	Body-opensea		NA	TRUE				cg08435157
-0.162954	0.475628	4.46869	1.42385e-05	0.002853	1.44805	0.414504	0.634805	0.220302	8	126011784	R	I	SQLE	1stExon	shore	1stExon-shore	chr8:126010436-126011194	NA	NA				cg09984392
-0.162934	0.549577	-4.46856	1.42466e-05	0.002853	1.4475	0.600205	0.417735	-0.182471	16	89368367	R	I	ANKRD11	Body	shelf	Body-shelf	chr16:89371487-89371710	TRUE	NA		rs9921125		cg04503319
-0.162919	0.373903	-4.46843	1.42541e-05	0.002853	1.447	0.406961	0.287813	-0.119148	8	142288508	R	II		IGR	opensea	IGR-opensea		NA	NA				cg11547696
-0.162878	0.549506	-4.46841	1.42557e-05	0.002853	1.44689	0.599027	0.420543	-0.178484	5	131396357	F	II	IL3	1stExon	opensea	1stExon-opensea		NA	NA		rs2069786		cg17983064
-0.16286	0.499021	-4.46794	1.42835e-05	0.00285711	1.44501	0.553525	0.357083	-0.196442	2	86038538	F	II		IGR	island	IGR-island	chr2:86038311-86038666	NA	TRUE				cg09240693
-0.16284	0.411554	-4.46776	1.4294e-05	0.00285776	1.44431	0.467849	0.264953	-0.202896	17	56247036	F	I	OR4D2	1stExon	opensea	1stExon-opensea		NA	NA		rs73323532		cg08200621
-0.162837	0.792699	-4.46665	1.43609e-05	0.00286967	1.43982	0.825661	0.70686	-0.118801	17	79312681	F	II		IGR	shelf	IGR-shelf	chr17:79314962-79320653	NA	NA				cg10586883
-0.162779	0.497442	-4.46535	1.44391e-05	0.00288383	1.43461	0.563191	0.326221	-0.23697	17	46657555	F	II	MIR10A	TSS1500	shore	TSS1500-shore	chr17:46658948-46660003	NA	NA				cg01572694
-0.162703	0.878762	-4.46479	1.44732e-05	0.00288917	1.43234	0.89971	0.824208	-0.0755021	3	53205536	F	I	PRKCD	5'UTR	opensea	5'UTR-opensea		NA	TRUE				cg10460643
-0.162695	0.275989	-4.46404	1.45184e-05	0.00289673	1.42934	0.313873	0.177335	-0.136537	5	148442694	F	II	SH3TC2	1stExon	opensea	1stExon-opensea		TRUE	TRUE				cg01965939
-0.162681	0.424146	-4.4639	1.45267e-05	0.00289691	1.42879	0.465799	0.315673	-0.150126	2	74603226	F	II	DCTN1	Body	opensea	Body-opensea		NA	NA		rs58239726		cg10785537
-0.162655	0.519392	-4.46376	1.45352e-05	0.00289714	1.42823	0.554643	0.427594	-0.127048	1	2220497	R	II	SKI	Body	shore	Body-shore	chr1:2222198-2222569	TRUE	TRUE				cg16902087
-0.162622	0.350644	-4.46348	1.45526e-05	0.00289914	1.42708	0.401222	0.218932	-0.18229	16	85607651	R	I		IGR	opensea	IGR-opensea		TRUE	TRUE				cg02143404
-0.162618	0.510347	-4.46297	1.45837e-05	0.00290385	1.42503	0.555675	0.392307	-0.163367	11	70477192	R	II	SHANK2	Body	opensea	Body-opensea		NA	NA				cg18571531
-0.162567	0.30364	-4.46215	1.46335e-05	0.00291168	1.42176	0.34458	0.197025	-0.147555	2	69793701	F	II	AAK1	Body	opensea	Body-opensea		NA	TRUE				cg17101703
-0.162559	0.543304	-4.46208	1.46378e-05	0.00291168	1.42147	0.595851	0.406462	-0.189389	2	242139599	F	II	ANO7	Body	shore	Body-shore	chr2:242139773-242139985	NA	NA			rs77482050	cg24678502
-0.162555	0.921296	-4.46192	1.46475e-05	0.00291215	1.42083	0.941898	0.867647	-0.074251	2	3718215	R	I	ALLC	5'UTR	opensea	5'UTR-opensea		NA	NA				cg26344334
-0.162521	0.419526	-4.4616	1.46673e-05	0.0029146	1.41954	0.462939	0.30647	-0.15647	12	133133572	R	II	FBRSL1	Body	shore	Body-shore	chr12:133135293-133135722	NA	NA				cg19637821
-0.162517	0.655087	-4.46125	1.46891e-05	0.00291746	1.41811	0.706061	0.522341	-0.18372	1	3638722	F	I	TP73	Body	shelf	Body-shelf	chr1:3634633-3635101	NA	NA		rs61747512		cg04562683
-0.162502	0.758051	-4.46082	1.47156e-05	0.00292125	1.41638	0.784883	0.688178	-0.0967047	16	1602140	F	II	IFT140	Body	shelf	Body-shelf	chr16:1604964-1605345	NA	NA				cg03059382
-0.162455	0.36718	-4.45985	1.47754e-05	0.00293164	1.41248	0.409947	0.255805	-0.154142	19	15751949	F	II	CYP4F3	5'UTR	opensea	5'UTR-opensea		TRUE	NA				cg27067618
-0.162438	0.735363	-4.45948	1.47982e-05	0.00293468	1.411	0.782838	0.611731	-0.171107	2	11917490	F	I	LPIN1	Body	opensea	Body-opensea		NA	NA		rs73915564		cg20460514
-0.162411	0.693655	-4.4592	1.4815e-05	0.00293654	1.40991	0.742532	0.566371	-0.176161	10	882938	F	II	LARP4B	Body	opensea	Body-opensea		NA	TRUE				cg08836481
-0.16241	0.696732	-4.45898	1.48292e-05	0.00293787	1.40899	0.731491	0.606215	-0.125276	2	240615835	R	II		IGR	shelf	IGR-shelf	chr2:240612329-240612544	NA	NA				cg24565747
-0.162364	0.569454	-4.45804	1.48874e-05	0.00294791	1.40523	0.609034	0.466381	-0.142653	17	32741121	F	II		IGR	opensea	IGR-opensea		NA	TRUE				cg20942162
-0.162336	0.406936	-4.4578	1.4902e-05	0.00294885	1.40429	0.448711	0.298148	-0.150563	10	834503	F	II		IGR	opensea	IGR-opensea		NA	NA				cg09361094
-0.162309	0.863649	-4.45762	1.49135e-05	0.00294885	1.40354	0.900044	0.768871	-0.131172	4	719362	R	I	PCGF3	5'UTR	shelf	5'UTR-shelf	chr4:716281-716977	NA	NA				cg14024328
-0.162298	0.713796	-4.45753	1.4919e-05	0.00294885	1.40319	0.775036	0.554317	-0.220719	3	55232663	R	II		IGR	opensea	IGR-opensea		NA	TRUE				cg18089380
-0.162209	0.704589	-4.45748	1.49221e-05	0.00294885	1.40299	0.737419	0.619092	-0.118327	17	9675212	F	I	DHRS7C	Body	island	Body-island	chr17:9674854-9675265	NA	NA				cg13898605
-0.162207	0.585949	-4.45715	1.49429e-05	0.00295148	1.40165	0.641067	0.442414	-0.198652	7	107300287	F	II	SLC26A4	TSS1500	shore	TSS1500-shore	chr7:107301205-107302416	NA	NA		rs75343499		cg14646244
-0.162199	0.7738	-4.45646	1.4986e-05	0.00295851	1.39888	0.804189	0.694662	-0.109527	6	33868438	F	I		IGR	opensea	IGR-opensea		NA	NA				cg24736274
-0.162165	0.676854	-4.45603	1.50127e-05	0.00296229	1.39717	0.733605	0.529065	-0.20454	1	15127680	F	I	KIAA1026	Body	island	Body-island	chr1:15127583-15127869	NA	NA				cg21581845
-0.162157	0.706448	-4.45525	1.50616e-05	0.00296968	1.39405	0.730863	0.642867	-0.0879953	18	77309696	R	II		IGR	island	IGR-island	chr18:77309695-77312226	NA	NA				cg15943602
-0.162155	0.696882	-4.45519	1.50653e-05	0.00296968	1.39382	0.764594	0.520549	-0.244045	10	1975631	R	I		IGR	opensea	IGR-opensea		NA	NA				cg19299265
-0.162105	0.542932	-4.45487	1.50854e-05	0.00297216	1.39253	0.600041	0.39421	-0.205831	17	46650310	R	II	HOXB3	5'UTR	shelf	5'UTR-shelf	chr17:46654053-46654369	NA	TRUE				cg00524443
-0.162067	0.836565	-4.45463	1.51009e-05	0.00297255	1.39155	0.872349	0.743377	-0.128972	11	46744754	R	II	F2	Body	opensea	Body-opensea		NA	NA				cg10012599
-0.162042	0.672629	-4.4546	1.51025e-05	0.00297255	1.39144	0.710615	0.573709	-0.136905	10	125825166	R	II		IGR	opensea	IGR-opensea		NA	TRUE				cg00864684
-0.162038	0.827257	-4.45328	1.51865e-05	0.00298758	1.38612	0.861346	0.738486	-0.12286	16	48180664	F	II	ABCC12	5'UTR	opensea	5'UTR-opensea		NA	NA				cg12940073
[truncated: 7,061 more rows]
