# Supplementary material for: Crosstalk between genomic variants and DNA methylation in FLT3 mutant acute myeloid leukemia
Source: Brief Funct Genomics. 2024 Jun 30;24:elae028. doi: 10.1093/bfgp/elae028 (PMC11735749; doi:10.1093/bfgp/elae028)
Supplement: Supplementary_file_4_elae028 [file supplementary_file_4_elae028.xlsx]

## Sheet: Sheet1
No	seqnames	start	end	width	strand	value	area	cluster	indexStart	indexEnd	L	clusterL	p.value	fwer	p.valueArea	fwerArea	Seg.38	Start.38	End.38
DMR_1	chr6	30130698	30132226	1528	*	-2.29088	34.9237	151423	72097	72122	26	26	0	0	6.51392e-05	0.016	chr6	30162921	30164449
DMR_2	chr17	46651722	46652501	779	*	-1.47172	22.9088	80880	37436	37445	10	10	0	0	0.000700246	0.128	chr17	48574360	48575139
DMR_3	chr5	67583972	67584380	408	*	-1.3915	14.5543	142237	66329	66336	8	8	0	0	0.0046086	0.344	chr5	68288144	68288552
DMR_4	chr17	58499679	58499911	232	*	-1.34322	10.3021	81953	38120	38126	7	8	0.000179133	0.012	0.020242	0.66	chr17	60422318	60422550
DMR_5	chr4	1202509	1203001	492	*	-1.32713	15.9255	131487	61579	61590	12	14	0.000244272	0.016	0.00301269	0.264	chr4	1208721	1209213
DMR_6	chr7	27142100	27143046	946	*	-1.3232	17.141	162572	82049	82064	16	27	0.00040712	0.032	0.0020356	0.22	chr7	27102481	27103427
DMR_7	chr17	76975944	76976357	413	*	-1.24798	11.132	84008	38973	38980	8	8	0.000521113	0.032	0.0145586	0.588	chr17	78979862	78980275
DMR_8	chr6	32049053	32049856	803	*	-1.24184	17.2182	152060	75205	75221	17	19	0.000390835	0.044	0.00201931	0.216	chr6	32081276	32082079
DMR_9	chr17	46669485	46669781	296	*	-1.22485	9.26243	80897	37472	37478	7	8	0.00113994	0.052	0.0308597	0.748	chr17	48592123	48592419
DMR_10	chr16	66612955	66613407	452	*	-1.21236	12.5689	71457	33387	33397	11	12	0.00175876	0.056	0.00885892	0.456	chr16	66579052	66579504
DMR_11	chr19	58220295	58220837	542	*	-1.21051	11.8075	96861	45683	45692	10	10	0.00188904	0.068	0.0114319	0.52	chr19	57708927	57709469
DMR_12	chr6	149805995	149806732	737	*	-1.19887	11.3829	157704	80529	80538	10	10	0.002573	0.068	0.0131744	0.56	chr6	149484859	149485596
DMR_13	chr6	32054441	32055370	929	*	-1.19041	15.5711	152066	75237	75253	17	26	0.0007491	0.076	0.00327324	0.268	chr6	32086664	32087593
DMR_14	chr1	155146302	155147431	1129	*	-1.14263	9.99239	12396	5745	5752	8	8	0.00214959	0.076	0.022815	0.688	chr1	155173826	155174955
DMR_15	chr13	47472064	47472349	285	*	-1.13829	9.98384	50424	25214	25221	8	9	0.00218216	0.076	0.022929	0.688	chr13	46897929	46898214
DMR_16	chr19	55549414	55549842	428	*	-1.11646	9.93472	96391	45279	45286	8	8	0.00231244	0.076	0.0232384	0.688	chr19	55038046	55038474
DMR_17	chr6	146919932	146920295	363	*	-1.09899	10.7137	157559	80489	80497	9	10	0.002573	0.08	0.0171967	0.628	chr6	146598796	146599159
DMR_18	chr6	32118208	32118457	249	*	-1.09127	12.0889	152101	75496	75506	11	12	0.002573	0.084	0.0105363	0.508	chr6	32150431	32150680
DMR_19	chr17	46622454	46622899	445	*	-1.07132	9.7988	80857	37419	37426	8	8	0.0027847	0.088	0.0245737	0.704	chr17	48545092	48545537
DMR_20	chr1	92952581	92953279	698	*	-1.06763	9.6989	9723	4018	4025	8	25	0.00309411	0.1	0.0255671	0.712	chr1	92487024	92487722
DMR_21	chr20	62367698	62367998	300	*	-1.059	8.47354	115390	54160	54166	7	8	0.00314296	0.104	0.0419659	0.8	chr20	63736346	63736646
DMR_22	chr1	42383900	42384647	747	*	-1.0317	10.0898	6972	2408	2416	9	11	0.00413634	0.108	0.0219845	0.676	chr1	41918229	41918976
DMR_23	chr3	21792248	21792991	743	*	-1.02449	9.59094	122042	56804	56811	8	8	0.00333838	0.108	0.0268862	0.732	chr3	21750756	21751499
DMR_24	chr1	2983926	2984631	705	*	-1.01841	9.82141	1249	247	255	9	11	0.00527627	0.128	0.0243295	0.704	chr1	3067362	3068067
DMR_25	chr6	31543169	31543686	517	*	-1.01441	11.4291	151795	73706	73717	12	12	0.00394092	0.14	0.012979	0.556	chr6	31575392	31575909
DMR_26	chr14	85995726	85996873	1147	*	-1.01283	12.2446	57007	28321	28334	14	14	0.00198674	0.156	0.00990115	0.492	chr14	85529382	85530529
DMR_27	chr13	114814024	114814706	682	*	-0.989691	8.93168	53312	26319	26326	8	8	0.00579738	0.16	0.0350123	0.768	chr13	114048548	114049230
DMR_28	chr6	30039142	30039801	659	*	-0.95431	13.4056	151374	71898	71913	16	33	0.00188904	0.176	0.00666048	0.424	chr6	30071365	30072024
DMR_29	chr11	1769289	1769645	356	*	-0.952423	8.54107	29088	13249	13256	8	9	0.00822382	0.212	0.0407608	0.792	chr11	1748059	1748415
DMR_30	chr12	122018770	122019117	347	*	-0.935889	8.54091	46882	23792	23799	8	15	0.00822382	0.212	0.0407608	0.792	chr12	121580865	121581212
DMR_31	chr17	37123638	37123949	311	*	-0.915947	9.2204	79186	36385	36393	9	9	0.00801212	0.224	0.0312017	0.752	chr17	38967385	38967696
DMR_32	chr11	94278324	94278603	279	*	-0.907961	8.47203	36422	17894	17901	8	8	0.00864722	0.224	0.0419985	0.8	chr11	94545158	94545437
DMR_33	chr12	322214	323439	1225	*	-0.874616	12.1354	39391	19366	19380	15	15	0.00249157	0.232	0.0103734	0.504	chr12	213048	214273
DMR_34	chr17	43324322	43325323	1001	*	-0.837849	9.16572	80459	37231	37239	9	9	0.00828896	0.236	0.0319345	0.76	chr17	45246955	45247956
DMR_35	chr10	73848764	73849167	403	*	-0.831034	9.12973	22988	10431	10439	9	9	0.00854951	0.248	0.0323904	0.764	chr10	72089006	72089409
DMR_36	chr19	58399865	58400574	709	*	-0.80903	8.94938	96887	45725	45733	9	9	0.00946146	0.276	0.0346377	0.768	chr19	57888497	57889206
DMR_37	chr16	85518792	85519308	516	*	-0.789871	8.25356	73232	34065	34072	8	8	0.0103083	0.276	0.0461185	0.832	chr16	85485186	85485702
DMR_38	chr7	28998069	28998860	791	*	-0.770274	8.90721	162837	82390	82398	9	22	0.00968945	0.28	0.0353054	0.772	chr7	28958453	28959244
DMR_39	chr17	6679254	6679597	343	*	-0.677237	9.98758	76153	34773	34783	11	12	0.00786555	0.324	0.0228638	0.688	chr17	6775935	6776278
DMR_40	chr11	67417958	67418365	407	*	-0.638386	9.35889	34529	16971	16980	10	11	0.00995001	0.332	0.029736	0.744	chr11	67650487	67650894
DMR_41	chr1	231155695	231156359	664	*	-0.61514	8.58879	17672	8255	8263	9	12	0.0121159	0.344	0.0399303	0.792	chr1	231019949	231020613
DMR_42	chr18	21718458	21719568	1110	*	-0.596254	11.0725	86366	39817	39834	18	18	0.00405491	0.444	0.0149983	0.588	chr18	24138494	24139604
DMR_43	chr11	66103386	66104485	1099	*	0.994376	9.48131	34184	16721	16734	14	14	0.00723045	0.484	0.0281401	0.736	chr11	66335915	66337014
DMR_44	chr14	24780167	24780926	759	*	1.06761	8.68858	54091	26801	26811	11	13	0.0169687	0.524	0.038481	0.788	chr14	24310961	24311720
DMR_45	chr6	32078127	32078624	497	*	1.12109	8.31034	152082	75347	75356	10	10	0.0192161	0.536	0.0449949	0.816	chr6	32110350	32110847
DMR_46	chr6	33084554	33085063	509	*	1.18075	9.57579	152369	76461	76475	15	18	0.00731187	0.548	0.0270327	0.732	chr6	33116777	33117286
DMR_47	chr7	27224873	27225485	612	*	1.24905	9.54007	162657	82271	82286	16	34	0.00701874	0.564	0.027505	0.732	chr7	27185254	27185866
DMR_48	chr6	30859977	30860497	520	*	1.81929	8.47301	151612	73198	73208	11	15	0.0190043	0.572	0.0419659	0.8	chr6	30892200	30892720
