# Supplementary material for: Crosstalk between genomic variants and DNA methylation in FLT3 mutant acute myeloid leukemia
Source: Brief Funct Genomics. 2024 Jun 30;24:elae028. doi: 10.1093/bfgp/elae028 (PMC11735749; doi:10.1093/bfgp/elae028)
Supplement: Supplementary_file_5_elae028 [file supplementary_file_5_elae028.xlsx]

## Sheet: Sheet1
Gene_List	nList	nRep	fRep	nOVLAP	OR	P.value	adjPval	Genes
MIKKELSEN_IPS_WITH_HCP_H3K27ME3	102	102	1	7	31.2883	9.93911e-09	8.3091e-05	HOXB3 GFI1 HOXB2 HOXB5 HOXA11 PRRT1 HOXA2
HOX_GENES	65	61	0.938462	5	36.5201	5.99035e-07	0.00250397	HOXB5 HOXA2 HOXA11 HOXB3 HOXB2
VALK_AML_WITH_FLT3_ITD	40	39	0.975	4	45.8098	3.49164e-06	0.00973003	HOXB5 LGALS3BP HOXB2 HOXB3
TTCYNRGAA_V$STAT5B_01	335	311	0.928358	7	9.68452	1.82926e-05	0.0382315	HOXA11 TRIM15 TRIM46 CMTM2 HOXA2 KRTCAP2 PIK3R1
