# Supplementary material for: Crosstalk between genomic variants and DNA methylation in FLT3 mutant acute myeloid leukemia
Source: Brief Funct Genomics. 2024 Jun 30;24:elae028. doi: 10.1093/bfgp/elae028 (PMC11735749; doi:10.1093/bfgp/elae028)
Supplement: Supplementary_file_6_elae028 [file supplementary_file_6_elae028.xlsx]

## Sheet: upgene
Genes
ADAMTS14
ADAMTSL4
ADPRH
ADRB1
ADRB2
AGXT
AIM2
ANO7
APOL4
ARHGAP22
ATP8B4
AZU1
BAHCC1
BIK
CACNA2D4
CARD9
CCDC136
CCL1
CD96
CDC42BPB
CFD
CISH
CLIP2
CLU
CRIP1
DAPL1
DDO
DMXL2
ENPP2
GFI1
GLI2
GRB10
GTSF1
HIP1
HOXA10
HOXA6
HOXA7
HOXA9
HOXB2
HOXB3
HOXB4
IGF2BP2
IL1RAP
IRX3
ITGAE
KCNK5
KRT17
LDLRAD2
LGALS3BP
LYRM1
MACC1
MEIS1
MMP19
NFIX
NKX2-3
NR1I2
NT5DC3
PBX3
PDLIM1
PRDM16
SMC4
ST3GAL4
TBXAS1
TNFSF13
TREM1
TREML2
TRIM16
TRIM46
TSPAN2
WDR86
WT1
ZNF185
