# Supplementary material for: Crosstalk between genomic variants and DNA methylation in FLT3 mutant acute myeloid leukemia
Source: Brief Funct Genomics. 2024 Jun 30;24:elae028. doi: 10.1093/bfgp/elae028 (PMC11735749; doi:10.1093/bfgp/elae028)
Supplement: Supplementary_file_7_elae028 [file supplementary_file_7_elae028.xlsx]

Enrichment FDR	nGenes	Pathway Genes	Fold Enrichment	Pathway	URL	Genes
0.0211373524158807	10	897	3.52966679053636	ZNF281 (human)	https://amp.pharm.mssm.edu/Enrichr	BIK ST3GAL4 HOXA7 ARHGAP22 TSPAN2 PRDM16 KCNK5 PBX3 HOXB4 CDC42BPB
0.0231328078633735	12	1330	2.85664160401002	REPIN1 (human)	https://amp.pharm.mssm.edu/Enrichr	ADRB1 TBXAS1 ITGAE GRB10 ST3GAL4 CCDC136 ARHGAP22 PRDM16 MEIS1 ADPRH ZNF185 GFI1
0.0295055657600649	11	1238	2.81318434751391	PCBP1 (human)	https://amp.pharm.mssm.edu/Enrichr	TBXAS1 IGF2BP2 PDLIM1 ST3GAL4 NT5DC3 HIP1 CCDC136 PRDM16 PBX3 IRX3 CDC42BPB
0.0396873212194017	11	1303	2.67284898098405	MTF1 (human)	https://amp.pharm.mssm.edu/Enrichr	NFIX HOXA9 ST3GAL4 ARHGAP22 PRDM16 MEIS1 WT1 WDR86 CARD9 CDC42BPB CRIP1
0.0442029321250985	11	1353	2.57407407407407	GLI2 (human)	https://amp.pharm.mssm.edu/Enrichr	IGF2BP2 GRB10 CCL1 NT5DC3 CISH HOXB3 HIP1 KRT17 ADAMTSL4 CARD9 CDC42BPB
0.0110221183198619	19	2425	2.48066437571592	WT1 (human)	https://amp.pharm.mssm.edu/Enrichr	NFIX ADRB1 TBXAS1 IGF2BP2 HOXA9 APOL4 GRB10 CCL1 TREML2 NKX2-3 CLU HOXA7 CCDC136 ARHGAP22 PRDM16 ADAMTSL4 PBX3 IRX3 CDC42BPB
0.0426793479311089	12	1534	2.4767492394611	BRCA1 (human)	https://amp.pharm.mssm.edu/Enrichr	TBXAS1 IGF2BP2 ITGAE APOL4 ATP8B4 CCL1 SMC4 HOXA7 TREM1 PRDM16 DAPL1 KCNK5
0.0211373524158807	18	2517	2.26420341676599	RELA (human)	https://amp.pharm.mssm.edu/Enrichr	HOXA9 ITGAE LYRM1 ATP8B4 DMXL2 GRB10 CLU HIP1 ARHGAP22 NR1I2 ZNF185 CD96 TNFSF13 AIM2 GTSF1 HOXB2 IRX3 CRIP1
0.0110221183198619	24	3437	2.21084278925419	NR5A2 (human)	https://amp.pharm.mssm.edu/Enrichr	NFIX ITGAE APOL4 ATP8B4 GRB10 LGALS3BP CCL1 ST3GAL4 TREML2 SMC4 CLU HOXA7 MMP19 KRT17 ARHGAP22 ANO7 ZNF185 TRIM46 GTSF1 AGXT WT1 LDLRAD2 IL1RAP CRIP1
0.0211373524158807	21	3162	2.10273033944761	TFAP2A (human)	https://amp.pharm.mssm.edu/Enrichr	ADRB1 TBXAS1 IGF2BP2 BIK CLIP2 ST3GAL4 CLU HOXA7 HIP1 KRT17 MEIS1 NR1I2 ZNF185 GFI1 AIM2 KCNK5 PBX3 IRX3 WT1 CRIP1 HOXA10
0.0231328078633735	23	3796	1.91834972485657	E2F1 (human)	https://amp.pharm.mssm.edu/Enrichr	ADRB1 TBXAS1 IGF2BP2 DMXL2 CLIP2 ST3GAL4 SMC4 CISH NKX2-3 CLU HOXA7 KRT17 CCDC136 PRDM16 ZNF185 GFI1 PBX3 AGXT IRX3 HOXB4 WT1 CARD9 CDC42BPB
0.0231328078633735	23	3825	1.90380537400145	TCF4 (human)	https://amp.pharm.mssm.edu/Enrichr	TBXAS1 HOXA9 APOL4 LYRM1 ATP8B4 GRB10 HOXB3 HOXA7 MMP19 TREM1 HIP1 ARHGAP22 TSPAN2 ENPP2 NR1I2 ZNF185 CD96 TNFSF13 GFI1 ADRB2 HOXB2 IRX3 LDLRAD2
